# Supplementary material for: Functional Assessment of 2,177 U.S. and International Drugs Identifies the Quinoline Nitroxoline as a Potent Amoebicidal Agent against the Pathogen Balamuthia mandrillaris
Source: mBio. 2018 Oct 30;9(5):e02051-18. doi: 10.1128/mBio.02051-18 (PMC6212833; doi:10.1128/mBio.02051-18)
Supplement: TABLE S1 [file mbo005184140st1.xlsx]

## Sheet: Table S1A
Compound ID-LOT	Compound name	Plate	Negative control average luminescence intensity (RLU)	Positive control average luminescence intensity (RLU)	Luminescence intensity (RLU)	B-score	% Inhibition	SMILES
130956-L5	Ethylmercurithiosalicylic acid	05038PK	151012	13785	3655	19.7524	107.382	CC[Hg]Sc1ccccc1C(=O)O
130490-L4	Phenylmercuric Acetate	05038PK	151012	13785	4253	20.7384	106.946	CC(=O)O[Hg]c1ccccc1
756968-L1	Nitroxoline	05039PK	124556	13080	12970	23.1802	100.099	Oc1ccc(c2cccnc12)[N+](=O)[O-]
735634-L2	Nadide	05037PK	144619	16934.4	32970	15.7071	87.4412	NC(=O)c1ccc[n+](c1)[C@@H]2O[C@H](COP(=O)([O-])OP(=O)(O)OC[C@H]3O[C@H]([C@H](O)[C@@H]3O)n4cnc5c(N)ncnc45)[C@@H](O)[C@H]2O
130116-L5	Alexidine Hydrochloride	05039PK	124556	13080	36740	16.5736	78.7757	CCCCC(CC)C\N=C(/N)\N=C(/N)\NCCCCCCN\C(=N\C(=N\CC(CC)CCCC)\N)\N
756913-L1	Evans Blue	05038PK	151012	13785	49540	10.986	73.9447	Cc1cc(ccc1N=Nc2ccc3c(cc(c(N)c3c2O)S(=O)(=O)O)S(=O)(=O)O)c4ccc(N=Nc5ccc6c(cc(c(N)c6c5O)S(=O)(=O)O)S(=O)(=O)O)c(C)c4
131321-L4	Nifenazone	05039PK	124556	13080	46340	12.4575	70.164	CN1N(C(=O)C(=C1C)NC(=O)c2cccnc2)c3ccccc3
756891-L1	Pyrethrins	05038PK	151012	13785	56190	13.9667	69.0988	CC(=C[C@@H]1[C@@H](C(=O)O[C@H]2CC(=O)C(=C2)C\C=C/C=C)C1(C)C)C
129955-L7	Dequadin	05039PK	124556	13080	47680	13.0402	68.962	Cc1cc(N)c2ccccc2[n+]1CCCCCCCCCC[n+]3c(C)cc(N)c4ccccc34
131130-L5	Ranitidine	05038PK	151012	13785	57560	14.5529	68.1004	CN\C(=C/[N+](=O)[O-])\NCCSCc1oc(CN(C)C)cc1
756808-L1	Erythrosine Sodium	05037PK	144619	16934.4	59880	14.807	66.3658	OC(=O)c1ccccc1C2=C3C=C(I)C(=O)C(=C3Oc4c(I)c(O)c(I)cc24)I
285999-L1	Cerivastatin, Cerivastatin Na	05040PK	140462	13008.8	56270	13.335	66.0573	COCc1c(nc(C(C)C)c(\C=C\[C@@H](O)C[C@@H](O)CC(=O)O)c1c2ccc(F)cc2)C(C)C
130211-L5	Chlorhexidine, Chlorhexidine Dihydrochloride	05035PK	124394	16178.8	55560	20.761	63.6083	Clc1ccc(NC(=N)NC(=N)NCCCCCCNC(=N)NC(=N)Nc2ccc(Cl)cc2)cc1
130828-L5	Gentian Violet	05036PK	129006	14071.9	58120	9.22276	61.6754	CN(C)c1ccc(cc1)C(=C2C=CC(=[N+](C)C)C=C2)c3ccc(cc3)N(C)C
957976-L1	Demecarium Bromide	05041PK	273819	3564.69	112200	11.7857	59.8025	CN(CCCCCCCCCCN(C)C(=O)Oc1ccc(cc1)[N+](C)(C)C)C(=O)Oc2ccc(cc2)[N+](C)(C)C
735870-L2	Artenimol	05039PK	124556	13080	61560	8.14213	56.5109	C[C@@H]1CC[C@H]2[C@@H](C)C(O)O[C@@H]3O[C@@]4(C)CC[C@@H]1[C@@]23OO4
131280-L3	Cetrimonium	05039PK	124556	13080	62010	10.0181	56.1072	CCCCCCCCCCCCCCCC[N+](C)(C)C
756764-L1	Artesunate	05035PK	124394	16178.8	63690	8.52675	56.0955	C[C@@H]1CC[C@H]2[C@@H](C)[C@H](OC(=O)CCC(=O)O)O[C@@H]3O[C@@]4(C)CC[C@@H]1[C@@]23OO4
131184-L5	Artemisinin	05039PK	124556	13080	63820	11.9025	54.4836	C[C@@H]1CC[C@H]2[C@@H](C)C(=O)O[C@@H]3O[C@@]4(C)CC[C@@H]1[C@@]23OO4
915024-L1	Artesunate	05040PK	140462	13008.8	73750	10.5212	52.3425	C[C@@H]1CC[C@H]2[C@@H](C)[C@@H](OC(=O)CCC(=O)O)O[C@@H]3O[C@]4(C)CC[C@@H]1[C@@]23OO4
285862-L1	Artemether	05040PK	140462	13008.8	78420	7.12213	48.6784	CO[C@H]1O[C@@H]2O[C@@]3(C)CC[C@H]4[C@H](C)CC[C@@H]([C@H]1C)[C@@]24OO3
285682-L1	Exemestane	05040PK	140462	13008.8	80500	7.82082	47.0465	C[C@]12CC[C@H]3[C@@H](CC(=C)C4=CC(=O)C=C[C@]34C)[C@@H]1CCC2=O
757003-L1	Diminazene	05039PK	124556	13080	73430	9.37272	45.8629	NC(=N)c1ccc(NN=Nc2ccc(cc2)C(=N)N)cc1
130794-L3	Dioxybenzone	05036PK	129006	14071.9	76720	3.53268	45.4923	COc1ccc(C(=O)c2ccccc2O)c(O)c1
957932-L1	Plicamycin	05041PK	273819	3564.69	151100	8.18149	45.4087	CO[C@@H]([C@@H]1Cc2cc3cc(O[C@H]4C[C@@H](O[C@H]5C[C@@H](O)[C@H](O)[C@@H](C)O5)[C@H](O)[C@@H](C)O4)c(C)c(O)c3c(O)c2C(=O)[C@H]1O[C@H]6C[C@@H](O[C@H]7C[C@@H](O[C@H]8C[C@](C)(O)[C@H](O)[C@@H](C)O8)[C@@H](O)[C@@H](C)O7)[C@H](O)[C@@H](C)O6)C(=O)[C@@H](O)[C@@H](C)O
131380-L4	Homidium Bromide	05039PK	124556	13080	75400	3.74268	44.0957	CC[n+]1c(c2ccccc2)c3cc(N)ccc3c4ccc(N)cc14
130848-L6	Hydroxyurea	05036PK	129006	14071.9	78420	2.92328	44.0132	NC(=O)NO
131363-L3	Benzalkonium Chloride	05037PK	144619	16934.4	88790	3.43346	43.724	CCCCCCCCCCCCC[N+](C)(C)Cc1ccccc1
735824-L2	Mifepristone	05038PK	151012	13785	91490	2.27873	43.3751	CC#C[C@]1(O)CCC2C3CCC4=CC(=O)CCC4=C3[C@H](C[C@]12C)c5ccc(cc5)N(C)C
130851-L7	Imipramine	05036PK	129006	14071.9	80230	1.82434	42.4383	CN(C)CCCN1c2ccccc2CCc3ccccc13
130499-L4	Dichlorophene, Dichlorophen	05039PK	124556	13080	78130	5.33545	41.6468	Oc1ccc(Cl)cc1Cc2cc(Cl)ccc2O
131199-L2	Cefuroxime Sodium	05038PK	151012	13785	94630	2.50172	41.0869	CO\N=C(\C(=O)NC1C2SCC(=C(N2C1=O)C(=O)O)COC(=O)N)/c3occc3
957951-L1	Hydroxystilbamidine Isethionate	05041PK	273819	3564.69	163100	7.83378	40.9684	NC(=N)c1ccc(\C=C\c2ccc(cc2O)C(=N)N)cc1
130782-L5	Dicyclomine	05036PK	129006	14071.9	82500	2.41012	40.4633	CCN(CC)CCOC(=O)C1(CCCCC1)C2CCCCC2
957587-L1	Atorvastatin	05041PK	273819	3564.69	165000	6.67951	40.2654	CC(C)c1c(C(=O)Nc2ccccc2)c(c3ccccc3)c(c4ccc(F)cc4)n1CC[C@@H](O)C[C@@H](O)CC(=O)O
130677-L3	Guanabenz Acetate	05036PK	129006	14071.9	83240	1.72931	39.8195	NC(=N)N\N=C/c1c(Cl)cccc1Cl
130926-L3	Lobeline	05039PK	124556	13080	80870	3.32261	39.1888	CN1C(CC(O)c2ccccc2)CCCC1CC(=O)c3ccccc3
756799-L1	Cyanocobalamin	05036PK	129006	14071.9	84120	7.02335	39.0538	CC1CNC(=O)CC[C@]2(C)[C@@H](CC(=O)N)C3N4C2=C(C)C5=[N+]6C(=CC7=[N+]8C(=C(C)C9=[N+](C3(C)C(C)(CC(=O)N)C9CCC(=O)N)[Co+]468(C#N)[n+]%10cn(C%11O[C@H](CO)[C@@H](OP(=O)([O-])O1)[C@H]%11O)c%12cc(C)c(C)cc%10%12)C(C)(CC(=O)N)C7CCC(=O)N)C(C)(C)C5CCC(=O)N
756814-L1	Quinethazone	05037PK	144619	16934.4	95130	3.29161	38.7587	CCC1NC(=O)c2cc(c(Cl)cc2N1)S(=O)(=O)N
130680-L5	(Â±)-ibuprofen, Ibuprofen	05036PK	129006	14071.9	84480	0.329171	38.7406	CC(C)Cc1ccc(cc1)C(C)C(=O)O
131282-L5	Chlorprothixene	05037PK	144619	16934.4	95220	3.30743	38.6882	CN(C)CC\C=C\1/c2ccccc2Sc3ccc(Cl)cc13
735519-L2	Carbadox	05038PK	151012	13785	97940	2.87572	38.6748	COC(=O)N\N=C\c1c[n+]([O-])c2ccccc2[n+]1[O-]
131360-L6	Clofibrate	05037PK	144619	16934.4	95650	3.58258	38.3514	CCOC(=O)C(C)(C)Oc1ccc(Cl)cc1
131402-L4	Morantel Citrate	05037PK	144619	16934.4	95660	2.43929	38.3436	CN1CCCN=C1\C=C\c2sccc2C
130117-L5	Ciprofloxacin	05037PK	144619	16934.4	95810	2.17435	38.2261	OC(=O)C1=CN(C2CC2)c3cc(N4CCNCC4)c(F)cc3C1=O
130832-L4	Guanethidine	05036PK	129006	14071.9	85170	1.81148	38.1402	NC(=N)NCCN1CCCCCCC1
130837-L6	Hexachlorophene	05036PK	129006	14071.9	85670	3.20594	37.7052	Oc1c(Cl)cc(Cl)c(Cl)c1Cc2c(O)c(Cl)cc(Cl)c2Cl
757010-L1	Dimesna	05039PK	124556	13080	82880	2.05311	37.3858	OS(=O)(=O)CCSSCCS(=O)(=O)O
735635-L2	Penfluridol	05038PK	151012	13785	99820	1.91176	37.3048	OC1(CCN(CCCC(c2ccc(F)cc2)c3ccc(F)cc3)CC1)c4ccc(Cl)c(c4)C(F)(F)F
756914-L1	Arginine Hydrochloride	05038PK	151012	13785	99830	1.45399	37.2976	NC(CCCN=C(N)N)C(=O)O
131264-L4	Urapidil Hydrochloride	05039PK	124556	13080	83060	1.36371	37.2243	COc1ccccc1N2CCN(CCCNC3=CC(=O)N(C)C(=O)N3C)CC2
131135-L4	Sulfamethoxypyridazine	05035PK	124394	16178.8	84180	4.49444	37.161	COc1ccc(NS(=O)(=O)c2ccc(N)cc2)nn1
255785-L4	Esomeprazole; Omeprazole	05038PK	151012	13785	100100	1.28829	37.1008	COc1ccc2[nH]c(nc2c1)S(=O)Cc3ncc(C)c(OC)c3C
130842-L6	Hydrochlorothiazide	05036PK	129006	14071.9	86500	1.14856	36.9831	NS(=O)(=O)c1cc2c(NCNS2(=O)=O)cc1Cl
131344-L3	Dipyrone	05037PK	144619	16934.4	97460	2.19933	36.9338	CN(CS(=O)(=O)O)C1=C(C)N(C)N(C1=O)c2ccccc2
285920-L3	Rebamipide	05039PK	124556	13080	83500	2.17671	36.8296	OC(=O)C(Cc1cc(O)nc2ccccc12)NC(=O)c3ccc(Cl)cc3
131322-L7	Nimesulide	05039PK	124556	13080	83790	3.55744	36.5694	CS(=O)(=O)Nc1ccc(cc1Oc2ccccc2)[N+](=O)[O-]
735745-L2	Selamectin	05037PK	144619	16934.4	98060	1.62644	36.4639	CO[C@H]1CC(O[C@H]2[C@@H](C)\C=C\C=C\3/CO[C@@H]4\C(=N/O)\C(=C[C@@H](C(=O)O[C@H]5C[C@@H](C\C=C\2/C)O[C@@]6(CC[C@H](C)[C@H](O6)C7CCCCC7)C5)[C@]34O)C)O[C@@H](C)C1O
757015-L1	Camylofine Dihydrochloride	05039PK	124556	13080	83960	2.86872	36.4169	CCN(CC)CCNC(C(=O)OCCC(C)C)c1ccccc1
131401-L5	Mexiletine	05037PK	144619	16934.4	98240	1.95724	36.323	CC(N)COc1c(C)cccc1C
130691-L5	Meclizine	05038PK	151012	13785	101200	2.90243	36.2992	Cc1cccc(CN2CCN(CC2)C(c3ccccc3)c4ccc(Cl)cc4)c1
130825-L6	Gallamine Triethiodide	05036PK	129006	14071.9	87380	5.35698	36.2174	CC[N+](CC)(CC)CCOc1cccc(OCC[N+](CC)(CC)CC)c1OCC[N+](CC)(CC)CC
130048-L4	Isopropamide	05036PK	129006	14071.9	87700	0.555776	35.939	CC(C)[N+](C)(CCC(C(=O)N)(c1ccccc1)c2ccccc2)C(C)C
255764-L4	Methylene Blue	05037PK	144619	16934.4	98830	3.56957	35.8609	CN(C)c1ccc2N=C3C=CC(=[N+](C)C)C=C3Sc2c1
285847-L3	Secnidazole	05039PK	124556	13080	84680	2.32681	35.7711	CC(O)Cn1c(C)ncc1[N+](=O)[O-]
757017-L1	Lipoamide	05039PK	124556	13080	84730	1.20949	35.7262	NC(=O)CCCCC1CCSS1
131400-L4	Lansoprazole	05037PK	144619	16934.4	99010	1.69352	35.7199	Cc1c(OCC(F)(F)F)ccnc1CS(=O)c2nc3ccccc3[nH]2
756788-L1	Olsalazine	05036PK	129006	14071.9	88140	0.658057	35.5562	OC(=O)c1cc(ccc1O)N=Nc2ccc(O)c(c2)C(=O)O
130931-L3	Scopolamine Hydrobromide	05038PK	151012	13785	102400	1.87541	35.4248	CN1[C@H]2C[C@H](CC1C3O[C@H]23)OC(=O)[C@H](CO)c4ccccc4
131735-L3	Rosuvastatin, Rosuvastatin Calcium	05037PK	144619	16934.4	99450	3.13443	35.3753	CC(C)c1nc(nc(c2ccc(F)cc2)c1\C=C\[C@@H](O)C[C@@H](O)CC(=O)O)N(C)S(=O)(=O)C
756848-L1	Thonzonium Bromide	05037PK	144619	16934.4	99450	2.85995	35.3753	CCCCCCCCCCCCCCCC[N+](C)(C)CCN(Cc1ccc(OC)cc1)c2ncccn2
131271-L4	Bromopride	05039PK	124556	13080	85250	0.054715	35.2598	CCN(CC)CCNC(=O)c1cc(Br)c(N)cc1OC
131266-L3	Bacampicillin Hydrochloride	05037PK	144619	16934.4	99600	3.23504	35.2578	CCOC(=O)OC(C)OC(=O)C1N2C(SC1(C)C)C(NC(=O)[C@H](N)c3ccccc3)C2=O
130783-L4	Dienestrol	05036PK	129006	14071.9	88550	0.185592	35.1994	C\C=C(\C(=C\C)\c1ccc(O)cc1)/c2ccc(O)cc2
130933-L6	Spectinomycin	05036PK	129006	14071.9	88590	1.97942	35.1646	CN[C@@H]1[C@H](O)[C@H](NC)[C@H]2O[C@]3(O)[C@@H](O[C@H](C)CC3=O)O[C@@H]2[C@H]1O
735497-L2	Aspartame	05035PK	124394	16178.8	86460	2.22451	35.0541	COC(=O)[C@H](Cc1ccccc1)NC(=O)[C@@H](N)CC(=O)O
130840-L3	Homatropine Methylbromide	05036PK	129006	14071.9	88820	0.415233	34.9645	C[N+]1(C)[C@H]2CCC1C[C@@H](C2)OC(=O)C(O)c3ccccc3
130841-L5	Hydralazine	05036PK	129006	14071.9	88860	0.085526	34.9297	NNc1nncc2ccccc12
131817-L3	Dimercaptopropanol, Dimercaprol	05035PK	124394	16178.8	86620	8.18011	34.9062	OCC(S)CS
130651-L8	Pentamidine	05039PK	124556	13080	85830	15.212	34.7395	NC(=N)c1ccc(OCCCCCOc2ccc(cc2)C(=N)N)cc1
255968-L2	Fluvastatin	05037PK	144619	16934.4	100400	3.73689	34.6313	CC(C)n1c(\C=C\[C@@H](O)C[C@@H](O)CC(=O)O)c(c2ccc(F)cc2)c3ccccc13
130662-L3	Bergapten	05039PK	124556	13080	86130	3.11475	34.4703	COc1c2C=CC(=O)Oc2cc3occc13
285791-L2	Cyromazine	05039PK	124556	13080	86130	2.98943	34.4703	Nc1nc(N)nc(NC2CC2)n1
131318-L5	Meclofenoxate	05039PK	124556	13080	86250	1.85331	34.3627	CN(C)CCOC(=O)COc1ccc(Cl)cc1
130973-L8	Lidocaine	05036PK	129006	14071.9	89550	0.131683	34.3294	CCN(CC)CC(=O)Nc1c(C)cccc1C
130827-L4	Gentamicin Sulfate	05036PK	129006	14071.9	89630	2.65934	34.2598	CNC(C)[C@@H]1CC[C@@H](N)[C@@H](OC2[C@@H](N)C[C@@H](N)[C@H](OC3OC[C@](C)(O)[C@H](NC)[C@H]3O)[C@H]2O)O1
131270-L4	Bromhexine	05037PK	144619	16934.4	101000	1.88375	34.1614	CN(Cc1cc(Br)cc(Br)c1N)C2CCCCC2
735617-L2	Vincristine Sulfate	05038PK	151012	13785	104200	1.0002	34.1131	CC[C@]1(O)CC2CN(CCc3c([nH]c4ccccc34)[C@@](C2)(C(=O)OC)c5cc6c(cc5OC)N(C=O)[C@H]7[C@](O)([C@H](OC(=O)C)[C@]8(CC)C=CCN9CC[C@]67[C@H]89)C(=O)OC)C1
70032-L4	Mebhydrolin Naphthalenesulfonate	05039PK	124556	13080	86560	0.0712856	34.0846	CN1CCc2c(C1)c3ccccc3n2Cc4ccccc4
131511-L7	Bepridil	05037PK	144619	16934.4	101100	1.28794	34.0831	CC(C)COCC(CN(Cc1ccccc1)c2ccccc2)N3CCCC3
757006-L1	Climbazole	05039PK	124556	13080	86650	2.03158	34.0039	CC(C)(C)C(=O)C(Oc1ccc(Cl)cc1)n2ccnc2
129977-L2	4-Aminobenzoic Acid	05038PK	151012	13785	104500	1.36451	33.8944	Nc1ccc(cc1)C(=O)O
285907-L2	Mesalazine	05037PK	144619	16934.4	101500	2.24643	33.7698	Nc1ccc(O)c(c1)C(=O)O
735803-L2	Triethylenetetramine	05037PK	144619	16934.4	101600	2.74449	33.6915	NCCNCCNCCN
131209-L5	Pralidoxime	05037PK	144619	16934.4	101600	2.62238	33.6915	C[n+]1ccccc1\C=N\O
757051-L1	D-limonene	05039PK	124556	13080	87040	2.28943	33.654	CC(=C)C1CCC(=CC1)C
756864-L1	Aripiprazole	05038PK	151012	13785	104900	1.98803	33.603	Clc1cccc(N2CCN(CCCCOc3ccc4CCC(=O)Nc4c3)CC2)c1Cl
131698-L3	Diacerin	05039PK	124556	13080	87130	-0.0310199	33.5733	CC(=O)Oc1cccc2C(=O)c3cc(cc(OC(=O)C)c3C(=O)c12)C(=O)O
131219-L3	Ofloxacin	05035PK	124394	16178.8	88090	2.14835	33.5478	CC1COc2c(N3CCN(C)CC3)c(F)cc4C(=O)C(=CN1c24)C(=O)O
131405-L5	Perphenazine	05037PK	144619	16934.4	101900	2.04007	33.4565	OCCN1CCN(CCCN2c3ccccc3Sc4ccc(Cl)cc24)CC1
285717-L3	Lamotrigine	05037PK	144619	16934.4	102000	1.87611	33.3782	Nc1nnc(c(N)n1)c2cccc(Cl)c2Cl
130843-L3	Hydrocortisone Acetate	05036PK	129006	14071.9	90750	1.59302	33.2853	CC(=O)OCC(=O)[C@@]1(O)CCC2C3CCC4=CC(=O)CC[C@]4(C)C3[C@@H](O)C[C@]12C
285666-L1	Polymyxin B1	05040PK	140462	13008.8	98140	3.74102	33.2062	CC[C@H](C)CCCCC(=O)NC(CCN)C(=O)NC(C(C)O)C(=O)NC(CCN)C(=O)NC1CCNC(=O)C(NC(=O)C(CCN)NC(=O)C(CCN)NC(=O)C(CC(C)C)NC(=O)C(Cc2ccccc2)NC(=O)C(CCN)NC1=O)C(C)O
757047-L1	Erythritol	05039PK	124556	13080	87600	1.45937	33.1517	OC[C@H](O)C(O)CO
131379-L3	Naproxol	05037PK	144619	16934.4	102400	0.654876	33.0649	COc1ccc2cc(ccc2c1)[C@H](C)CO
130652-L4	Acriflavinium Hydrochloride	05039PK	124556	13080	87760	20.4007	33.0082	C[n+]1c2cc(N)ccc2cc3ccc(N)cc13
130050-L4	Aconitine	05036PK	129006	14071.9	91270	0.622618	32.8329	CCN1C[C@]2(COC)[C@H](O)CC(OC)[C@@]34C5C[C@]6(O)[C@@H](OC)[C@H](O)[C@](OC(=O)C)([C@@H]([C@H](OC)C23)[C@@H]14)C5[C@H]6OC(=O)c7ccccc7
254883-L3	Naftopidil Dihydrochloride, Naftopidil	05039PK	124556	13080	88010	2.66923	32.7839	COc1ccccc1N2CCN(CC(O)COc3cccc4ccccc34)CC2
131411-L3	Levonordefrin	05036PK	129006	14071.9	91360	1.28714	32.7546	C[C@H](N)[C@H](O)c1ccc(O)c(O)c1
131192-L3	Pipemidic Acid	05039PK	124556	13080	88060	0.159542	32.739	CCN1C=C(C(=O)O)C(=O)c2cnc(nc12)N3CCNCC3
735649-L2	Cefprozil	05038PK	151012	13785	106100	-0.0399807	32.7285	C\C=C/C1=C(N2C(SC1)C(NC(=O)C(N)c3ccc(O)cc3)C2=O)C(=O)O
131298-L5	Skf-525a Hydrochloride, Proadifen Hydrochloride	05037PK	144619	16934.4	102900	3.48325	32.6733	CCCC(C(=O)OCCN(CC)CC)(c1ccccc1)c2ccccc2
130102-L3	Thonzylamine Hydrochloride	05037PK	144619	16934.4	102900	3.36162	32.6733	COc1ccc(CN(CCN(C)C)c2ncccn2)cc1
131165-L4	Galanthamine Hydrobromide, Galantamine	05035PK	124394	16178.8	89110	1.70976	32.6052	COc1ccc2CN(C)CC[C@@]34C=C[C@H](O)C[C@@H]3Oc1c24
747852-L2	Itraconazole	05038PK	151012	13785	106300	5.45473	32.5828	CCC(C)N1N=CN(C1=O)c2ccc(cc2)N3CCN(CC3)c4ccc(OC[C@H]5CO[C@@](Cn6cncn6)(O5)c7ccc(Cl)cc7Cl)cc4
735851-L2	Teicoplanin [a(2-1) Shown]	05038PK	151012	13785	106300	3.14345	32.5828	CCCCC\C=C\CCC(=O)N[C@@H]1[C@@H](O)[C@H](O)[C@@H](CO)O[C@H]1Oc2c3Oc4ccc(CC5NC(=O)[C@H](N)c6ccc(O)c(Oc7cc(O)cc(c7)[C@H](NC5=O)C(=O)N[C@H]8C(=O)N[C@H]9C(=O)N[C@@H]([C@H](O[C@@H]%10O[C@H](CO)[C@@H](O)[C@H](O)[C@H]%10NC(=O)C)c%11ccc(Oc2cc8c3)c(Cl)c%11)C(=O)N[C@H](C(=O)O)c%12cc(O)cc(OC%13O[C@H](CO)[C@@H](O)[C@H](O)[C@@H]%13O)c%12c%14cc9ccc%14O)c6)cc4Cl
957603-L1	Cidofovir	05041PK	273819	3564.69	186000	2.56327	32.4949	NC1=NC(=O)N(C[C@@H](CO)OCP(=O)(O)O)C=C1
131268-L2	Benfotiamine	05039PK	124556	13080	88360	2.33866	32.4699	C\C(=C(\CCOP(=O)(O)O)/SC(=O)c1ccccc1)\N(Cc2cnc(C)nc2N)C=O
756721-L1	Propoxycaine	05035PK	124394	16178.8	89280	2.46844	32.4481	CCCOc1cc(N)ccc1C(=O)OCCN(CC)CC
756758-L1	Fenoldopam	05035PK	124394	16178.8	89350	2.83203	32.3834	Oc1ccc(cc1)C2CNCCc3c(Cl)c(O)c(O)cc23
130836-L2	Hetacillin Potassium	05036PK	129006	14071.9	91920	3.08386	32.2673	CC1(C)S[C@@H]2C(N3C(=O)[C@H](NC3(C)C)c4ccccc4)C(=O)N2[C@H]1C(=O)O
130858-L5	Isoprenaline	05036PK	129006	14071.9	91990	-0.745655	32.2064	CC(C)NCC(O)c1ccc(O)c(O)c1
131283-L3	Cinnarazine	05037PK	144619	16934.4	103500	1.46828	32.2034	C(\C=C\N1CCN(CC1)C(c2ccccc2)c3ccccc3)c4ccccc4
735780-L2	2-Phenyl-Ethanol	05038PK	151012	13785	106900	1.92304	32.1455	OCCc1ccccc1
756842-L1	Florfenicol	05037PK	144619	16934.4	103600	2.24222	32.1251	CS(=O)(=O)c1ccc(cc1)[C@@H](O)[C@H](CF)NC(=O)C(Cl)Cl
756908-L1	Doxapram Hydrochloride	05038PK	151012	13785	107000	-0.0799614	32.0727	CCN1CC(CCN2CCOCC2)C(C(c3ccccc3)c4ccccc4)C1=O
138101-L2	Pasiniazid	05039PK	124556	13080	88840	1.53618	32.0393	NNC(=O)c1ccncc1.Nc2ccc(C(=O)O)c(O)c2
131164-L8	Tolazamide	05035PK	124394	16178.8	89750	1.85288	32.0138	Cc1ccc(cc1)S(=O)(=O)NC(=O)NN2CCCCCC2
130866-L4	Mepenzolate	05036PK	129006	14071.9	92220	1.74767	32.0063	C[N+]1(C)CCCC(C1)OC(=O)C(O)(c2ccccc2)c3ccccc3
285948-L2	Nefazodone	05035PK	124394	16178.8	89770	1.73202	31.9953	CCC1=NN(CCCN2CCN(CC2)c3cccc(Cl)c3)C(=O)N1CCOc4ccccc4
130833-L4	Halazone	05036PK	129006	14071.9	92250	1.60888	31.9802	OC(=O)c1ccc(cc1)S(=O)(=O)N(Cl)Cl
130687-L4	Lincomycin Hydrochloride	05036PK	129006	14071.9	92320	1.6091	31.9193	CCC[C@@H]1C[C@H](N(C)C1)C(=O)N[C@@H]([C@H](C)O)[C@H]2O[C@H](SC)[C@H](O)[C@@H](O)[C@H]2O
130838-L3	Hexylresorcinol	05036PK	129006	14071.9	92440	1.01699	31.8149	CCCCCCc1ccc(O)cc1O
735508-L2	Triclosan	05037PK	144619	16934.4	104000	3.04145	31.8118	Oc1cc(Cl)ccc1Oc2ccc(Cl)cc2Cl
735775-L2	Vardenafil	05036PK	129006	14071.9	92450	1.1198	31.8062	CCCc1nc(C)c2c(O)nc(nn12)c3cc(ccc3OCC)S(=O)(=O)N4CCN(CC)CC4
130800-L4	Doxylamine	05036PK	129006	14071.9	92490	0.60722	31.7714	CN(C)CCOC(C)(c1ccccc1)c2ccccn2
131312-L5	Dantrolene	05037PK	144619	16934.4	104200	1.28819	31.6552	[O-][N+](=O)c1ccc(cc1)c2oc(\C=N\N3CC(=O)NC3=O)cc2
130733-L5	Oxytetracycline	05038PK	151012	13785	107600	1.06598	31.6354	CN(C)[C@H]1[C@@H]2[C@@H](O)[C@H]3C(=C(O)[C@]2(O)C(=C(C(=O)N)C1=O)O)C(=O)c4c(O)cccc4[C@@]3(C)O
130846-L5	Hydroflumethiazide	05036PK	129006	14071.9	92660	0.849937	31.6235	NS(=O)(=O)c1cc2c(NCNS2(=O)=O)cc1C(F)(F)F
130609-L3	Mecysteine Hydrochloride	05039PK	124556	13080	89330	1.13252	31.5998	COC(=O)C(N)CS
757014-L1	Pyritinol	05039PK	124556	13080	89350	0.663345	31.5818	Cc1ncc(CSSCc2cnc(C)c(O)c2CO)c(CO)c1O
130215-L6	Carmustine	05037PK	144619	16934.4	104400	0.741196	31.4986	ClCCNC(=O)N(CCCl)N=O
255871-L2	Citiolone	05039PK	124556	13080	89490	0.00772494	31.4563	CC(=O)NC1CCSC1=O
757077-L1	Sulfanilate Zinc	05038PK	151012	13785	108000	1.10642	31.3439	Nc1ccc(cc1)S(=O)(=O)O
255805-L2	Rifampicin	05040PK	140462	13008.8	100600	2.02498	31.2761	CO[C@H]1\C=C\O[C@@]2(C)Oc3c(C)c(O)c4c(O)c(NC(=O)\C(=C/C=C/[C@H](C)[C@H](O)[C@@H](C)[C@@H](O)[C@@H](C)[C@H](OC(=O)C)[C@@H]1C)\C)c(\C=N\N5CCN(C)CC5)c(O)c4c3C2=O
130082-L4	Cytarabine	05036PK	129006	14071.9	93060	1.7092	31.2755	NC1=NC(=O)N(C=C1)C2O[C@H](CO)[C@@H](O)[C@@H]2O
131190-L3	Piperidolate Hydrochloride	05037PK	144619	16934.4	104700	0.87437	31.2636	CCN1CCCC(C1)OC(=O)C(c2ccccc2)c3ccccc3
756757-L1	Moxidectin	05035PK	124394	16178.8	90590	2.63695	31.2376	CO\N=C/1\C[C@]2(C[C@@H]3C[C@@H](C\C=C(/C)\C[C@@H](C)\C=C\C=C\4/CO[C@@H]5[C@H](O)C(=C[C@@H](C(=O)O3)[C@]45O)C)O2)O[C@@H]([C@H]1C)\C(=C\C(C)C)\C
130678-L7	Histamine	05036PK	129006	14071.9	93120	0.320061	31.2233	NCCc1c[nH]cn1
130730-L4	Oxybenzone	05035PK	124394	16178.8	90610	2.50641	31.2191	COc1ccc(C(=O)c2ccccc2)c(O)c1
914976-L1	Nilotinib	05040PK	140462	13008.8	100700	1.70958	31.1976	Cc1cn(cn1)c2cc(NC(=O)c3ccc(C)c(Nc4nccc(n4)c5cccnc5)c3)cc(c2)C(F)(F)F
131727-L8	Thalidomide	05037PK	144619	16934.4	104800	0.822627	31.1853	O=C1CCC(N2C(=O)c3ccccc3C2=O)C(=O)N1
735569-L2	Ancitabine Hydrochloride	05039PK	124556	13080	89820	-0.0290186	31.1602	OC[C@@H]1O[C@H]2[C@H](OC3=NC(=N)C=CN23)[C@H]1O
756866-L1	Colistin Sulfate	05038PK	151012	13785	108300	1.5204	31.1253	CCC(C)C1NC(=O)C(CCN)NC(=O)C(CCNC(=O)C(NC(=O)C(CCN)NC(=O)C(CCN)NC(=O)C(NC1=O)C(C)CC)C(C)O)NC(=O)C(CCN)NC(=O)C(NC(=O)C(CCN)NC(=O)CCCCC(C)C)C(C)O
130850-L3	Hyoscyamine	05036PK	129006	14071.9	93240	-1.35316	31.1188	CN1[C@@H]2CCC1C[C@@H](C2)OC(=O)[C@H](CO)c3ccccc3
756978-L1	Oxyphenonium	05039PK	124556	13080	89880	1.69232	31.1064	CC[N+](C)(CC)CCOC(=O)C(O)(C1CCCCC1)c2ccccc2
130731-L6	Oxymetazoline	05038PK	151012	13785	108400	1.00576	31.0524	Cc1cc(c(O)c(C)c1CC2=NCCN2)C(C)(C)C
735711-L2	Alendronic acid	05037PK	144619	16934.4	105000	3.39479	31.0287	NCCCC(O)(P(=O)(O)O)P(=O)(O)O
131491-L4	Carvedilol, Carvedilol Phosphate	05037PK	144619	16934.4	105100	2.59965	30.9503	COc1ccccc1OCCNCC(O)COc2cccc3[nH]c4ccccc4c23
131342-L4	Oxethazaine	05037PK	144619	16934.4	105100	0.969914	30.9503	CN(C(=O)CN(CCO)CC(=O)N(C)C(C)(C)Cc1ccccc1)C(C)(C)Cc2ccccc2
255197-L3	Clorgyline Hydrochloride, Clorgiline Hydrochloride	05039PK	124556	13080	90090	-0.253162	30.918	CN(CCCOc1ccc(Cl)cc1Cl)CC#C
735757-L2	Ciprofibrate	05036PK	129006	14071.9	93640	2.47586	30.7708	CC(C)(Oc1ccc(cc1)C2CC2(Cl)Cl)C(=O)O
757011-L1	Bucetin	05039PK	124556	13080	90300	0.672671	30.7296	CCOc1ccc(NC(=O)CC(C)O)cc1
131458-L3	Sennoside A	05039PK	124556	13080	90330	1.87544	30.7027	OC[C@H]1O[C@H](Oc2cccc3[C@@H]([C@H]4c5cccc(O[C@H]6O[C@H](CO)[C@@H](O)[C@H](O)[C@H]6O)c5C(=O)c7c(O)cc(cc47)C(=O)O)c8cc(cc(O)c8C(=O)c23)C(=O)O)[C@H](O)[C@@H](O)[C@@H]1O
756906-L1	Idoxuridine	05038PK	151012	13785	108900	0.38166	30.6881	OCC1O[C@H](C[C@@H]1O)N2C=C(I)C(=O)NC2=O
757005-L1	Bornyl Acetate	05039PK	124556	13080	90390	2.86728	30.6489	CC(=O)OC1CC2CCC1(C)C2(C)C
285753-L4	Chlorquinaldol	05039PK	124556	13080	90390	1.38485	30.6489	Cc1ccc2c(Cl)cc(Cl)c(O)c2n1
130797-L6	Disopyramide	05036PK	129006	14071.9	93790	1.55633	30.6403	CC(C)N(CCC(C(=O)N)(c1ccccc1)c2ccccn2)C(C)C
131248-L4	Floxuridine	05037PK	144619	16934.4	105500	2.11204	30.6371	OC[C@H]1OC(C[C@H]1O)N2C=C(F)C(=O)NC2=O
130261-L3	Rifampin	05036PK	129006	14071.9	93820	3.31151	30.6142	CO[C@H]1\C=C\O[C@@]2(C)Oc3c(C)c(O)c4c(O)c(NC(=O)\C(=C/C=C/C(C)[C@H](O)[C@@H](C)[C@@H](O)[C@@H](C)[C@@H](OC(=O)C)[C@@H]1C)\C)c(\C=N/N5CCN(C)CC5)c(O)c4c3C2=O
756762-L1	Ascorbyl Palmitate	05035PK	124394	16178.8	91280	0.921092	30.6	CCCCCCCCCCCCCCCC(=O)OCC(O)[C@H]1OC(=C(O)C1=O)O
131359-L6	Quipazine Dimaleate, Quipazine Maleate	05037PK	144619	16934.4	105600	1.12172	30.5588	C1CN(CCN1)c2ccc3ccccc3n2
131560-L3	Lorglumide Sodium	05039PK	124556	13080	90560	0.177273	30.4964	CCCCCN(CCCCC)C(=O)C(CCC(=O)O)NC(=O)c1ccc(Cl)c(Cl)c1
757032-L1	Tolonium Chloride	05039PK	124556	13080	90570	4.60611	30.4874	CN(C)c1ccc2nc3cc(C)c(N)cc3[s+]c2c1
756756-L1	Temozolomide	05035PK	124394	16178.8	91410	2.20484	30.4798	CN1N=Nc2c(ncn2C1=O)C(=O)N
88522-L7	Tacrine	05036PK	129006	14071.9	93980	0.00789525	30.475	Nc1c2CCCCc2nc3ccccc13
735790-L3	Undecylenic Acid, Zinc Undecylenate	05038PK	151012	13785	109200	2.20688	30.4695	OC(=O)CCCCCCCCC=C
131719-L2	Nafcillin Sodium	05037PK	144619	16934.4	105800	0.0500932	30.4021	CCOc1ccc2ccccc2c1NC(=O)[C@H]3[C@H]4SC(C)(C)C(N4C3=O)C(=O)O
130852-L4	Indapamide	05036PK	129006	14071.9	94070	0.0761303	30.3967	CC1Cc2ccccc2N1NC(=O)c3ccc(Cl)c(c3)S(=O)(=O)N
131104-L4	Meclocycline Sulfosalicylate	05038PK	151012	13785	109300	0.597159	30.3966	CN(C)[C@H]1[C@@H]2[C@@H](O)[C@@H]3C(=C)c4c(Cl)ccc(O)c4C(=C3C(=O)[C@]2(O)C(=C(C(=O)N)C1=O)O)O
131367-L3	Pronetalol Hydrochloride	05039PK	124556	13080	90690	0.131004	30.3798	CC(C)NCC(O)c1ccc2ccccc2c1
131106-L5	Minaprine	05038PK	151012	13785	109400	2.69572	30.3237	Cc1cc(nnc1NCCN2CCOCC2)c3ccccc3
130781-L3	Dicloxacillin	05036PK	129006	14071.9	94230	0.872765	30.2575	Cc1onc(c1C(=O)N[C@H]2[C@H]3SC(C)(C)[C@@H](N3C2=O)C(=O)O)c4c(Cl)cccc4Cl
756879-L1	Dydrogesterone	05038PK	151012	13785	109500	2.19815	30.2509	CC(=O)[C@H]1CCC2C3C=CC4=CC(=O)CC[C@@]4(C)C3CC[C@]12C
255169-L5	Buspirone	05037PK	144619	16934.4	106000	3.82089	30.2455	O=C1CC2(CCCC2)CC(=O)N1CCCCN3CCN(CC3)c4ncccn4
130120-L6	Alprenolol Hydrochloride, Alprenolol	05037PK	144619	16934.4	106100	2.10703	30.1672	CC(C)NCC(O)COc1ccccc1CC=C
255618-L4	Ticlopidine	05037PK	144619	16934.4	106100	1.46907	30.1672	Clc1ccccc1CN2CCc3sccc3C2
756974-L1	Chlorazanil Hydrochloride	05039PK	124556	13080	90960	0.413985	30.1376	Cc1ncnc(Nc2ccc(Cl)cc2)n1
130226-L3	Oxidopamine Hydrochloride	05036PK	129006	14071.9	94420	0.733437	30.0922	NCCc1cc(O)c(O)cc1O
285825-L3	Oxfendazole	05037PK	144619	16934.4	106200	1.96842	30.0888	COC(=O)Nc1nc2cc(ccc2[nH]1)S(=O)c3ccccc3
130925-L5	Nalidixic Acid	05038PK	151012	13785	109800	0.539655	30.0322	CCN1C=C(C(=O)O)C(=O)c2ccc(C)nc12
131328-L4	Levamisole	05038PK	151012	13785	109800	0.310205	30.0322	C1CN2C[C@@H](N=C2S1)c3ccccc3
756909-L1	Ramoplanin [a2 Shown; 2mm]	05038PK	151012	13785	109800	-0.118524	30.0322	CC(C)C\C=C\C=C/C(=O)N[C@@H](CC(=O)N)C(=O)N[C@H]1[C@H](OC(=O)[C@@H](NC(=O)[C@@H](C)NC(=O)[C@H](CC(C)C)NC(=O)CNC(=O)[C@@H](NC(=O)C(NC(=O)[C@@H](NC(=O)[C@@H](CCCN)NC(=O)[C@H](Cc2ccccc2)NC(=O)[C@@H](NC(=O)[C@H](NC(=O)[C@@H](NC(=O)[C@H](NC(=O)[C@@H](CCCN)NC(=O)[C@H](NC1=O)c3ccc(O)cc3)[C@H](C)O)c4ccc(O)cc4)c5ccc(O)cc5)[C@H](C)O)c6ccc(O[C@@H]7O[C@H](CO)[C@H](O)[C@@H](O)[C@@H]7O[C@@H]8O[C@H](CO)[C@@H](O)…
129918-L3	Adenosine Phosphate	05036PK	129006	14071.9	94510	2.6985	30.0139	Nc1ncnc2c1ncn2C3O[C@H](COP(=O)(O)O)[C@@H](O)[C@H]3O
130355-L4	Acebutolol	05038PK	151012	13785	109900	-0.00243854	29.9594	CCCC(=O)Nc1ccc(OCC(O)CNC(C)C)c(c1)C(=O)C
735546-L2	Riboflavin	05035PK	124394	16178.8	92000	1.43397	29.9346	Cc1cc2N=C3C(=O)NC(=O)N=C3N(C[C@@H](O)[C@@H](O)[C@@H](O)CO)c2cc1C
131255-L5	Aniracetam	05035PK	124394	16178.8	92020	3.97224	29.9161	COc1ccc(cc1)C(=O)N2CCCC2=O
130821-L4	Flurbiprofen	05036PK	129006	14071.9	94640	0.422021	29.9008	CC(C(=O)O)c1ccc(c(F)c1)c2ccccc2
131285-L4	Piromidic Acid	05039PK	124556	13080	91300	0.31228	29.8326	CCN1C=C(C(=O)O)C(=O)c2cnc(nc12)N3CCCC3
756885-L1	Clinafoxacin Hydrochloride	05038PK	151012	13785	110100	1.52579	29.8136	NC1CCN(C1)c2c(F)cc3C(=O)C(=CN(C4CC4)c3c2Cl)C(=O)O
756917-L1	Oseltamivir Phosphate	05038PK	151012	13785	110100	1.11016	29.8136	CCC(CC)O[C@@H]1C=C(C[C@H](N)[C@H]1NC(=O)C)C(=O)OC
130235-L3	Colforsin	05037PK	144619	16934.4	106600	-0.561899	29.7756	CC(=O)O[C@H]1[C@@H](O)C2C(C)(C)CC[C@H](O)[C@]2(C)[C@@]3(O)C(=O)C[C@@](C)(O[C@]13C)C=C
130969-L5	Berberine	05039PK	124556	13080	91390	0.590378	29.7519	COc1ccc2cc3c4cc5OCOc5cc4CC[n+]3cc2c1OC
131510-L2	Atovaquone	05038PK	151012	13785	110200	0.400658	29.7408	OC1=C([C@@H]2CC[C@H](CC2)c3ccc(Cl)cc3)C(=O)c4ccccc4C1=O
130632-L3	Urea	05036PK	129006	14071.9	94870	1.79036	29.7006	NC(=O)N
130666-L4	Dimethadione	05036PK	129006	14071.9	94870	0.224104	29.7006	CC1(C)OC(=O)NC1=O
130826-L5	Gemfibrozil	05036PK	129006	14071.9	94900	2.76134	29.6745	Cc1ccc(C)c(OCCCC(C)(C)C(=O)O)c1
130682-L6	Isoniazid	05036PK	129006	14071.9	94910	0.452423	29.6658	NNC(=O)c1ccncc1
735618-L2	Flunixin Meglumine	05035PK	124394	16178.8	92300	0.692203	29.6574	Cc1c(Nc2ncccc2C(=O)O)cccc1C(F)(F)F
255628-L3	Aminophenazone	05039PK	124556	13080	91500	2.34122	29.6532	CN(C)C1=C(C)N(C)N(C1=O)c2ccccc2
130849-L4	Hydroxyzine	05036PK	129006	14071.9	94940	-0.196703	29.6397	OCCOCCN1CCN(CC1)C(c2ccccc2)c3ccc(Cl)cc3
756765-L1	Troclosene Potassium	05035PK	124394	16178.8	92320	1.23878	29.6389	ClN1C(=O)NC(=O)N(Cl)C1=O
756886-L1	Butoconazole	05038PK	151012	13785	110400	0.286954	29.595	Clc1ccc(CCC(Cn2ccnc2)Sc3c(Cl)cccc3Cl)cc1
130799-L4	Dopamine	05036PK	129006	14071.9	95150	1.98489	29.457	NCCc1ccc(O)c(O)c1
756912-L1	Fluticasone Propionate	05038PK	151012	13785	110600	0.795645	29.4493	CCC(=O)O[C@@]1([C@H](C)CC2C3CC(F)C4=CC(=O)C=C[C@]4(C)C3(F)[C@@H](O)C[C@]12C)C(=O)SCF
130780-L5	Diclofenac	05036PK	129006	14071.9	95190	0.623153	29.4222	OC(=O)Cc1ccccc1Nc2c(Cl)cccc2Cl
130822-L5	Furazolidone	05036PK	129006	14071.9	95200	-0.0265795	29.4135	[O-][N+](=O)c1oc(\C=N\N2CCOC2=O)cc1
131724-L5	Propranolol	05035PK	124394	16178.8	92600	0.796828	29.3802	CC(C)NCC(O)COc1cccc2ccccc12
131692-L3	Racephedrine Hydrochloride	05038PK	151012	13785	110700	1.57881	29.3764	CNC(C)C(O)c1ccccc1
129906-L3	Naloxone Hydrochloride	05037PK	144619	16934.4	107200	-0.132686	29.3057	Oc1ccc2C[C@H]3N(CC=C)CC[C@@]45C(Oc1c24)C(=O)CC[C@@]35O
756712-L1	Armodafinil	05035PK	124394	16178.8	92760	2.14405	29.2323	NC(=O)C[S@@](=O)C(c1ccccc1)c2ccccc2
131711-L3	5-fluoro-5'-deoxyuridine, Doxifluridine	05039PK	124556	13080	91970	3.18032	29.2316	C[C@H]1OC(C(O)[C@@H]1O)N2C=C(F)C(=O)NC2=O
756935-L1	Hexylene Glycol	05038PK	151012	13785	110900	1.62787	29.2307	CC(O)CC(C)(C)O
130357-L6	Cimetidine	05038PK	151012	13785	110900	0.89415	29.2307	C\N=C(/NCCSCc1[nH]cnc1C)\NC#N
129932-L4	Clopidogrel	05037PK	144619	16934.4	107300	0.432512	29.2273	COC(=O)[C@@H](N1CCc2sccc2C1)c3ccccc3Cl
131341-L7	Mitoxantrone	05037PK	144619	16934.4	107300	0.888115	29.2273	OCCNCCNc1ccc(NCCNCCO)c2C(=O)c3c(O)ccc(O)c3C(=O)c12
131813-L3	Efaroxan, Efaroxan Hydrochloride	05039PK	124556	13080	91990	0.354987	29.2136	CCC1(Cc2ccccc2O1)C3=NCCN3
285857-L1	Lincomycin	05040PK	140462	13008.8	103300	1.77119	29.1576	CCC[C@@H]1C[C@H](N(C)C1)C(=O)N[C@H]([C@@H](C)O)[C@H]2O[C@H](SC)[C@H](O)[C@@H](O)[C@H]2O
756931-L1	Estramustine	05038PK	151012	13785	111100	2.1479	29.0849	C[C@]12CCC3C(CCc4cc(OC(=O)N(CCCl)CCCl)ccc34)C1CC[C@@H]2O
131042-L5	Citalopram	05038PK	151012	13785	111100	0.406896	29.0849	CN(C)CCC[C@]1(OCc2cc(ccc12)C#N)c3ccc(F)cc3
285962-L2	Zalcitabine	05038PK	151012	13785	111100	-0.810389	29.0849	NC1=NC(=O)N(C=C1)[C@H]2CC[C@@H](CO)O2
756975-L1	Timonacic	05039PK	124556	13080	92220	-0.342579	29.0073	OC(=O)C1CSCN1
131289-L5	Alrestatin	05037PK	144619	16934.4	107600	1.55002	28.9924	OC(=O)CN1C(=O)c2cccc3cccc(C1=O)c23
285683-L3	Daunorubicin	05036PK	129006	14071.9	95740	0.545809	28.9437	COc1cccc2C(=O)c3c(O)c4C[C@](O)(C[C@H](O[C@H]5C[C@H](N)[C@H](O)[C@H](C)O5)c4c(O)c3C(=O)c12)C(=O)C
285837-L1	Ivermectin	05040PK	140462	13008.8	103600	2.11923	28.9223	CC[C@H](C)[C@H]1O[C@]2(CC[C@@H]1C)C[C@@H]3C[C@@H](C\C=C(/C)\[C@@H](O[C@H]4C[C@H](OC)[C@@H](O[C@H]5C[C@H](OC)[C@@H](O)[C@H](C)O5)[C@H](C)O4)[C@@H](C)\C=C\C=C\6/CO[C@@H]7[C@H](O)C(=C[C@@H](C(=O)O3)[C@]67O)C)O2
285859-L1	Rifabutin	05040PK	140462	13008.8	103600	1.11074	28.9223	CO[C@H]1\C=C\O[C@@]2(C)Oc3c(C)c(O)c4C(=C(NC(=O)\C(=C/C=C/[C@H](C)[C@H](O)[C@@H](C)[C@@H](O)[C@@H](C)[C@H](OC(=O)C)[C@@H]1C)\C)C5=NC6(CCN(CC(C)C)CC6)N=C5c4c3C2=O)O
131504-L3	Ornithine Aketoglutarate, Ornithine Hydrochloride	05039PK	124556	13080	92350	1.69809	28.8907	NCCCC(N)C(=O)O
131670-L3	Methoprene (s)	05039PK	124556	13080	92360	0.994997	28.8817	COC(C)(C)CCC[C@H](C)C\C=C\C(=C\C(=O)OC(C)C)\C
756874-L1	Bemotrizinol	05038PK	151012	13785	111400	1.43074	28.8663	CCCCC(CC)COc1ccc(c(O)c1)c2nc(nc(n2)c3ccc(OCC(CC)CCCC)cc3O)c4ccc(OC)cc4
756871-L1	Ondansetron	05038PK	151012	13785	111400	1.06899	28.8663	CN1C2CCC(C[n+]3cc[nH]c3C)C(=O)C2c4ccccc14
130839-L3	Homatropine Bromide, Homatropine Hydrobromide	05036PK	129006	14071.9	95830	0.357609	28.8654	CN1[C@H]2CCC1C[C@@H](C2)OC(=O)C(O)c3ccccc3
286020-L1	Indinavir	05040PK	140462	13008.8	103700	1.83707	28.8438	CC(C)(C)NC(=O)[C@@H]1CN(Cc2cccnc2)CCN1C[C@@H](O)C[C@@H](Cc3ccccc3)C(=O)NC4[C@H](O)Cc5ccccc45
131736-L3	Fluorometholone	05036PK	129006	14071.9	95880	1.02649	28.8219	C[C@H]1CC2C3CC[C@](O)(C(=O)C)[C@@]3(C)C[C@H](O)[C@]2(F)C4(C)C=CC(=O)C=C14
757049-L1	Amylene Hydrate	05039PK	124556	13080	92440	1.4974	28.8099	CCC(C)(C)O
756729-L1	Isobutamben	05035PK	124394	16178.8	93240	2.26708	28.7888	CC(C)COC(=O)c1ccc(N)cc1
255812-L2	Tetramizole Hydrochloride	05038PK	151012	13785	111600	1.65463	28.7206	C1CN2CC(N=C2S1)c3ccccc3
756905-L1	Lamivudine	05038PK	151012	13785	111600	1.40698	28.7206	NC1=NC(=O)N(C=C1)C2CSC(CO)O2
130294-L7	Iproniazid	05039PK	124556	13080	92560	0.877081	28.7023	CC(C)NNC(=O)c1ccncc1
131251-L4	Mefloquine	05037PK	144619	16934.4	108000	0.551208	28.6791	OC(C1CCCCN1)c2cc(nc3c(cccc23)C(F)(F)F)C(F)(F)F
129958-L3	Acetaminosalol	05039PK	124556	13080	92590	0.717219	28.6754	CC(=O)Nc1ccc(OC(=O)c2ccccc2O)cc1
129995-L4	Benzocaine	05035PK	124394	16178.8	93370	2.2853	28.6686	CCOC(=O)c1ccc(N)cc1
757028-L1	Nadifloxacin	05039PK	124556	13080	92600	1.62564	28.6664	CC1CCc2c(N3CCC(O)CC3)c(F)cc4C(=O)C(=CN1c24)C(=O)O
285802-L2	Glimepiride	05038PK	151012	13785	111700	1.92055	28.6477	CCC1=C(C)CN(C(=O)NCCc2ccc(cc2)S(=O)(=O)NC(=O)N[C@@H]3CC[C@@H](C)CC3)C1=O
255621-L3	Oxybuprocaine	05038PK	151012	13785	111700	0.414041	28.6477	CCCCOc1cc(ccc1N)C(=O)OCCN(CC)CC
756939-L2	Phenylacetic acid	05040PK	140462	13008.8	104000	2.10824	28.6084	OC(=O)Cc1ccccc1
732980-L2	Pidolic Acid	05039PK	124556	13080	92670	2.25873	28.6036	OC(=O)[C@@H]1CCC(=O)N1
756873-L1	Drospirenone	05038PK	151012	13785	111800	0.666629	28.5748	C[C@]12CCC(=O)C=C1[C@@H]3C[C@@H]3C4C2CC[C@@]5(C)C4[C@@H]6C[C@@H]6[C@@]57CCC(=O)O7
130769-L5	Dapsone	05036PK	129006	14071.9	96170	-0.0895629	28.5696	Nc1ccc(cc1)S(=O)(=O)c2ccc(N)cc2
756979-L1	Chlormidazole	05039PK	124556	13080	92750	6.45093	28.5319	Cc1nc2ccccc2n1Cc3ccc(Cl)cc3
131275-L5	Trimipramine	05037PK	144619	16934.4	108200	-0.265433	28.5225	CC(CN(C)C)CN1c2ccccc2CCc3ccccc13
131517-L2	Hydroquinone	05038PK	151012	13785	111900	0.627782	28.5019	Oc1ccc(O)cc1
138100-L2	Dimenhydrinate	05036PK	129006	14071.9	96310	0.427022	28.4478	CN(C)CCOC(c1ccccc1)c2ccccc2.CN3C(=O)N(C)c4[nH]c(Cl)nc4C3=O
756810-L1	Methylphenidate	05037PK	144619	16934.4	108300	1.19967	28.4442	COC(=O)C(C1CCCCN1)c2ccccc2
756875-L1	Mometasone Furoate	05038PK	151012	13785	112000	-1.11039	28.4291	C[C@@H]1CC2C3CCC4=CC(=O)C=C[C@]4(C)[C@@]3(Cl)[C@@H](O)C[C@]2(C)[C@@]1(OC(=O)c5occc5)C(=O)CCl
130897-L4	Polymyxin B Sulfate	05036PK	129006	14071.9	96340	2.62998	28.4217	CCC(C)CCCCC(=O)NC(CCN)C(=O)NC(C(C)O)C(=O)NC(CCN)C(=O)NC1CCNC(=O)C(NC(=O)C(CCN)NC(=O)C(CCN)NC(=O)C(CC(C)C)NC(=O)C(Cc2ccccc2)NC(=O)C(CCN)NC1=O)C(C)O
957537-L1	(3aR,4R,5R,7S,8S,9R,9aS,12R)-8-hydroxy-4,7,9,12-tetramethyl-3-oxo-7-vinyldecahydro-4,9a-propanocyclopenta[8]annulen-5-yl 2-(((1R,5S)-8-methyl-8-azabicyclo[3.2.1]octan-3-yl)thio)acetate	05041PK	273819	3564.69	197300	2.90718	28.3136	C[C@@H]1CC[C@@]23CCC(=O)[C@H]2[C@]1(C)[C@@H](C[C@@](C)(C=C)[C@@H](O)[C@@H]3C)OC(=O)CSC4C[C@H]5CC[C@@H](C4)N5C
756834-L1	Ethoxzolamide	05037PK	144619	16934.4	108500	2.59776	28.2875	CCOc1ccc2nc(sc2c1)S(=O)(=O)N
130390-L5	Pargyline	05038PK	151012	13785	112200	-0.0399807	28.2833	CN(CC#C)Cc1ccccc1
756983-L1	Chloralose	05039PK	124556	13080	93040	-0.904779	28.2717	OCC(O)[C@H]1O[C@@H]2O[C@@H](O[C@@H]2[C@H]1O)C(Cl)(Cl)Cl
131259-L5	Amrinone, Inamrinone	05038PK	151012	13785	112300	1.15899	28.2105	Nc1cc(cnc1O)c2ccncc2
130709-L3	Minocycline	05037PK	144619	16934.4	108600	1.75503	28.2092	CN(C)[C@H]1[C@@H]2C[C@@H]3Cc4c(ccc(O)c4C(=C3C(=O)[C@]2(O)C(=C(C(=O)N)C1=O)O)O)N(C)C
915012-L1	Clodronate	05040PK	140462	13008.8	104600	2.74731	28.1377	OP(=O)(O)C(Cl)(Cl)P(=O)(O)O
732166-L2	Atropine Oxide	05039PK	124556	13080	93190	1.35419	28.1372	C[N+]1([O-])C2CCC1CC(C2)OC(=O)C(CO)c3ccccc3
735769-L2	Azaperone	05037PK	144619	16934.4	108700	3.80836	28.1309	Fc1ccc(cc1)C(=O)CCCN2CCN(CC2)c3ccccn3
131562-L3	Miglitol	05037PK	144619	16934.4	108700	2.74492	28.1309	OCCN1C[C@@H](O)[C@@H](O)C(O)C1CO
86898-L4	Cefalotin	05035PK	124394	16178.8	93970	4.70275	28.1142	CC(=O)OCC1=C(N2[C@H](SC1)[C@H](NC(=O)Cc3cccs3)C2=O)C(=O)O
756819-L1	Nitroprusside	05037PK	144619	16934.4	108800	3.31378	28.0526	O=N[Fe-2](C#N)(C#N)(C#N)(C#N)C#N
756801-L1	Cefsulodin Sodium	05037PK	144619	16934.4	108800	1.48086	28.0526	NC(=O)c1cc[n+](CC2=C(N3C(SC2)C(NC(=O)C(c4ccccc4)S(=O)(=O)[O-])C3=O)C(=O)O)cc1
80295-L2	Carsalam	05039PK	124556	13080	93300	1.88012	28.0385	O=C1NC(=O)c2ccccc2O1
149934-L4	Clemizole Hydrochloride	05039PK	124556	13080	93330	0.738152	28.0116	Clc1ccc(Cn2c(CN3CCCC3)nc4ccccc24)cc1
130934-L3	Spironolactone	05036PK	129006	14071.9	96840	-0.74812	27.9866	CC(=O)S[C@@H]1CC2=CC(=O)CC[C@]2(C)[C@H]3CC[C@@]4(C)[C@@H](CC[C@@]45CCC(=O)O5)C13
915004-L1	Clofarabine	05040PK	140462	13008.8	104800	4.42298	27.9807	Nc1nc(Cl)nc2c1ncn2[C@@H]3O[C@H](CO)[C@@H](O)[C@@H]3F
130860-L3	Isoxsuprine Hydrochloride	05036PK	129006	14071.9	96870	0.0782023	27.9605	C[C@H](COc1ccccc1)N[C@H](C)[C@H](O)c2ccc(O)cc2
756882-L1	Azatadine	05038PK	151012	13785	112700	-0.123288	27.919	CN1CCC(=C2c3ccccc3CCc4cccnc24)CC1
285621-L4	Fomepizole Hydrochloride, Fomepizole	05038PK	151012	13785	112800	2.93844	27.8461	Cc1cn[nH]c1
131348-L5	Thiotepa	05037PK	144619	16934.4	109100	0.132686	27.8176	S=P(N1CC1)(N2CC2)N3CC3
756969-L1	Diacetamate	05039PK	124556	13080	93550	1.42879	27.8142	CC(=O)Nc1ccc(OC(=O)C)cc1
957553-L1	Telaprevir	05041PK	273819	3564.69	198700	1.52727	27.7956	CCC[C@H](NC(=O)[C@@H]1[C@H]2CCC[C@H]2CN1C(=O)[C@@H](NC(=O)[C@@H](NC(=O)c3cnccn3)C4CCCCC4)C(C)(C)C)C(=O)C(=O)NC5CC5
131124-L3	Sulfaquinoxaline Sodium	05038PK	151012	13785	112900	0.0795645	27.7732	Nc1ccc(cc1)S(=O)(=O)Nc2cnc3ccccc3n2
756863-L1	Ceftazidime	05038PK	151012	13785	112900	2.9685	27.7732	CC(C)(O\N=C(/C(=O)N[C@H]1C2SCC(=C(N2C1=O)C(=O)O)C[n+]3ccccc3)\c4csc(N)n4)C(=O)O
756865-L1	Risedronate	05038PK	151012	13785	112900	1.25982	27.7732	OC(Cc1cccnc1)(P(=O)(O)O)P(=O)(O)O
285807-L2	Sotalol	05038PK	151012	13785	112900	0.999802	27.7732	CC(C)NCC(O)c1ccc(NS(=O)(=O)C)cc1
131718-L5	Nimodipine	05037PK	144619	16934.4	109200	1.98955	27.7393	COCCO\C(=C/1\C(C(=C(C)N=C1C)C(=O)OC(C)C)c2cccc(c2)[N+](=O)[O-])\O
129994-L6	Benzethonium Chloride	05035PK	124394	16178.8	94380	2.9068	27.7353	CC(C)(C)CC(C)(C)c1ccc(OCCOCC[N+](C)(C)Cc2ccccc2)cc1
756763-L1	Terpene Hydrate	05035PK	124394	16178.8	94380	-0.117381	27.7353	CC(C)(O)C1CCC(C)(O)CC1
957547-L1	Agomelatine	05041PK	273819	3564.69	199000	2.69834	27.6846	COc1ccc2cccc(CCNC(=O)C)c2c1
130224-L3	Menthol	05039PK	124556	13080	93710	0.305275	27.6707	CC(C)[C@@H]1CC[C@@H](C)C[C@H]1O
756791-L1	Iodixanol	05036PK	129006	14071.9	97220	-0.125717	27.656	CC(=O)N(CC(O)CN(C(=O)C)c1c(I)c(C(=O)NCC(O)CO)c(I)c(C(=O)NCC(O)CO)c1I)c2c(I)c(C(=O)NCC(O)CO)c(I)c(C(=O)NCC(O)CO)c2I
131260-L4	Pyrithyldione	05039PK	124556	13080	93730	1.28698	27.6528	CCC1(CC)C(=O)NC=CC1=O
130788-L3	Digoxin	05036PK	129006	14071.9	97230	0.0895986	27.6473	C[C@H]1O[C@H](C[C@H](O)[C@@H]1O)O[C@H]2[C@@H](O)C[C@H](O[C@H]3[C@@H](O)C[C@H](O[C@H]4CC[C@@]5(C)[C@H](CCC6C5C[C@@H](O)[C@]7(C)[C@H](CC[C@]67O)C8=CC(=O)OC8)C4)O[C@@H]3C)O[C@@H]2C
131490-L6	Bupropion Hydrochloride, Bupropion, Amfebutamone Hydrochloride	05035PK	124394	16178.8	94500	0.733686	27.6244	CC(NC(C)(C)C)C(=O)c1cccc(Cl)c1
131200-L2	Metampicillin Sodium	05039PK	124556	13080	93770	-0.334054	27.6169	CC1(C)SC2C(NC(=O)C(N=C)c3ccccc3)C(=O)N2C1C(=O)O
130954-L5	Tetryzoline	05036PK	129006	14071.9	97290	2.93343	27.5951	C1CC(C2=NCCN2)c3ccccc3C1
756804-L1	Viomycin Sulfate	05037PK	144619	16934.4	109400	0.121018	27.5827	NCCC[C@H](N)CC(=O)NC1CNC(=O)[C@@H](NC(=O)\C(=C\NC(=O)N)\NC(=O)[C@H](CO)NC(=O)[C@H](CO)NC1=O)[C@H]2C[C@H](O)N=C(N)N2
131143-L4	Todralazine Hydrochloride	05039PK	124556	13080	93810	-0.961255	27.581	CCOC(=O)NNc1nncc2ccccc12
131547-L3	Aminolevulinic acid	05035PK	124394	16178.8	94550	3.29863	27.5782	NCC(=O)CCC(=O)O
130281-L5	Salbutamol	05038PK	151012	13785	113200	1.21343	27.5546	CC(C)(C)NCC(O)c1ccc(O)c(CO)c1
756787-L1	Deflazacort	05036PK	129006	14071.9	97370	1.44719	27.5255	CC(=O)OCC(=O)[C@@]12N=C(C)O[C@@H]1CC3C4CCC5=CC(=O)C=C[C@]5(C)C4[C@@H](O)C[C@]23C
130040-L5	Dicoumarol	05036PK	129006	14071.9	97380	-0.45989	27.5168	OC1=C(CC2=C(O)Oc3ccccc3C2=O)C(=O)c4ccccc4O1
131116-L3	Cresopyrine, Cresopirine	05039PK	124556	13080	93920	0.0683638	27.4823	CC(=O)Oc1c(C)cccc1C(=O)O
756936-L1	Ergotamine Tartrate	05038PK	151012	13785	113300	0.00793943	27.4817	CN1C[C@@H](C=C2[C@H]1Cc3c[nH]c4cccc2c34)C(=O)N[C@]5(C)O[C@@]6(O)C7CCCN7C(=O)[C@H](Cc8ccccc8)N6C5=O
131112-L5	Carbetapentane Citrate	05037PK	144619	16934.4	109600	1.43737	27.426	CCN(CC)CCOCCOC(=O)C1(CCCC1)c2ccccc2
131714-L5	Nitrendipine	05037PK	144619	16934.4	109600	-0.238859	27.426	CCO\C(=C/1\C(C(=C(C)N=C1C)C(=O)OC)c2cccc(c2)[N+](=O)[O-])\O
756806-L1	Ceftriaxone	05037PK	144619	16934.4	109600	-0.495861	27.426	CO\N=C(/C(=O)N[C@H]1[C@H]2SCC(=C(N2C1=O)C(=O)O)CSC3=NC(=O)C(=O)NN3C)\c4csc(N)n4
130675-L3	Fluocinolone Acetonide	05036PK	129006	14071.9	97490	1.84088	27.4211	CC1(C)O[C@@H]2CC3C4C[C@H](F)C5=CC(=O)C=C[C@]5(C)[C@@]4(F)[C@@H](O)C[C@]3(C)[C@@]2(O1)C(=O)CO
131710-L5	Mycophenolic Acid	05036PK	129006	14071.9	97490	1.33205	27.4211	COc1c(C)c2COC(=O)c2c(O)c1C\C=C(/C)\CCC(=O)O
130176-L3	Cortisone	05039PK	124556	13080	94040	1.57024	27.3747	C[C@]12CCC(=O)C=C1CCC3C4CC[C@](O)(C(=O)CO)[C@@]4(C)CC(=O)C23
285874-L1	Cefotaxime	05040PK	140462	13008.8	105600	2.94388	27.3531	CO\N=C(/C(=O)N[C@H]1[C@H]2SCC(=C(N2C1=O)C(=O)O)COC(=O)C)\c3csc(N)n3
756918-L1	Ampyzine Sulfate	05038PK	151012	13785	113500	0.00243854	27.336	CN(C)c1cnccn1
131320-L5	Methapyrilene	05037PK	144619	16934.4	109800	1.74501	27.2694	CN(C)CCN(Cc1cccs1)c2ccccn2
756811-L1	Nevirapine	05037PK	144619	16934.4	109800	-0.336113	27.2694	Cc1ccnc2N(C3CC3)c4ncccc4C(=O)Nc12
130591-L4	Merbromin	05038PK	151012	13785	113600	1.00672	27.2631	O[Hg]C1=C2Oc3cc(O)c(Br)cc3C(=C2C=C(Br)C1=O)c4ccccc4C(=O)O
757013-L1	Oxeladin	05039PK	124556	13080	94170	1.22238	27.258	CCN(CC)CCOCCOC(=O)C(CC)(CC)c1ccccc1
756733-L1	Meprylcaine Hydrochloride	05035PK	124394	16178.8	94900	0.557503	27.2548	CCCNC(C)(C)COC(=O)c1ccccc1
285820-L2	Butylparaben	05036PK	129006	14071.9	97700	-0.789847	27.2384	CCCCOC(=O)c1ccc(O)cc1
255830-L3	Acepromazine	05037PK	144619	16934.4	109900	0.887504	27.1911	CN(C)CCCN1c2ccccc2Sc3ccc(cc13)C(=O)C
255956-L3	Ganciclovir	05038PK	151012	13785	113700	-0.270224	27.1902	Nc1nc(O)c2ncn(COC(CO)CO)c2n1
756910-L1	Dutasteride	05038PK	151012	13785	113800	-0.981371	27.1174	C[C@]12CCC3C(CCC4NC(=O)C=C[C@]34C)C1CC[C@@H]2C(=O)Nc5cc(ccc5C(F)(F)F)C(F)(F)F
285633-L2	Procarbazine	05038PK	151012	13785	113800	-1.16613	27.1174	CNNCc1ccc(cc1)C(=O)NC(C)C
131231-L3	Salicin	05037PK	144619	16934.4	110100	1.79144	27.0344	OC[C@H]1O[C@@H](Oc2ccccc2CO)[C@H](O)[C@@H](O)[C@@H]1O
756836-L1	Eprinomectin	05037PK	144619	16934.4	110100	1.24329	27.0344	CCC(C)[C@H]1O[C@@]2(C[C@@H]3C[C@@H](C\C=C(/C)\[C@@H](OC4C[C@H](OC)C(O[C@H]5C[C@H](OC)[C@@H](NC(=O)C)[C@H](C)O5)[C@H](C)O4)[C@@H](C)\C=C\C=C\6/CO[C@@H]7[C@H](O)C(=C[C@@H](C(=O)O3)[C@]67O)C)O2)C=C[C@@H]1C
131250-L3	Aminohippuric Acid	05037PK	144619	16934.4	110100	0.618589	27.0344	Nc1ccc(cc1)C(=O)NCC(=O)O
255093-L3	Aminoguanidine	05036PK	129006	14071.9	97980	0.512048	26.9948	NN=C(N)N
756899-L1	Doramectin	05038PK	151012	13785	114000	1.9886	26.9716	CO[C@H]1C[C@H](OC2[C@H](C)OC(C[C@@H]2OC)O[C@H]3[C@@H](C)\C=C\C=C\4/CO[C@@H]5[C@H](O)C(=C[C@@H](C(=O)O[C@H]6C[C@@H](C\C=C\3/C)O[C@@]7(C6)O[C@H](C8CCCCC8)[C@@H](C)C=C7)[C@]45O)C)O[C@@H](C)[C@@H]1O
129927-L4	Triflupromazine	05037PK	144619	16934.4	110200	0.358044	26.9561	CN(C)CCCN1c2ccccc2Sc3ccc(cc13)C(F)(F)F
130354-L5	Sulfanilamide	05039PK	124556	13080	94560	0.483389	26.9082	Nc1ccc(cc1)S(=O)(=O)N
129919-L8	Phentolamine	05036PK	129006	14071.9	98090	-1.29747	26.899	Cc1ccc(cc1)N(CC2=NCCN2)c3cccc(O)c3
129971-L3	Acetylcysteine	05040PK	140462	13008.8	106200	0.804996	26.8823	CC(=O)N[C@@H](CS)C(=O)O
756812-L1	Eprodisate Disodium	05037PK	144619	16934.4	110300	-0.716393	26.8778	OS(=O)(=O)CCCS(=O)(=O)O
130757-L3	Colistimethate Sodium	05036PK	129006	14071.9	98130	1.52864	26.8642	CCC(C)C1NC(=O)C(CCNCS(=O)(=O)O)NC(=O)C(CCNC(=O)C(NC(=O)C(CCNCS(=O)(=O)O)NC(=O)C(CCNCS(=O)(=O)O)NC(=O)C(NC1=O)C(C)CC)C(C)O)NC(=O)C(CCNCS(=O)(=O)O)NC(=O)C(NC(=O)C(CCNCS(=O)(=O)O)NC(=O)CCCCC(C)C)C(C)O
756981-L1	Idazoxan Hydrochloride	05039PK	124556	13080	94620	-0.0710455	26.8544	C1CN=C(N1)C2COc3ccccc3O2
130930-L3	Salicylic Acid	05036PK	129006	14071.9	98150	0.938213	26.8468	OC(=O)c1ccccc1O
735592-L2	Zidovudine	05037PK	144619	16934.4	110400	1.5794	26.7995	CC1=CN([C@H]2C[C@H](N=[N+]=[N-])[C@@H](CO)O2)C(=O)NC1=O
131766-L3	Retinyl Palmitate	05037PK	144619	16934.4	110400	-0.00800269	26.7995	CCCCCCCCCCCCCCCC(=O)OC\C=C(/C)\C=C\C=C(/C)\C=C\C1=C(C)CCCC1(C)C
131203-L4	Lomefloxacin	05038PK	151012	13785	114300	0.0266538	26.753	CCN1C=C(C(=O)O)C(=O)c2cc(F)c(N3CCNC(C)C3)c(F)c12
130697-L4	Phenacemide	05035PK	124394	16178.8	95450	0.974096	26.7465	NC(=O)NC(=O)Cc1ccccc1
131672-L3	Deet, Diethyltoluamide	05036PK	129006	14071.9	98320	-0.0164693	26.6989	CCN(CC)C(=O)c1cccc(C)c1
285967-L2	Actarit	05039PK	124556	13080	94810	0.192523	26.6839	CC(=O)Nc1ccc(CC(=O)O)cc1
130125-L3	Acetanilide	05038PK	151012	13785	114400	1.19443	26.6801	CC(=O)Nc1ccccc1
130853-L8	Indomethacin	05036PK	129006	14071.9	98350	2.37444	26.6728	COc1ccc2c(c1)c(CC(=O)O)c(C)n2C(=O)c3ccc(Cl)cc3
255972-L2	Etidronic acid	05037PK	144619	16934.4	110600	1.26644	26.6428	CC(O)(P(=O)(O)O)P(=O)(O)O
756934-L1	Tapentadol Hydrochloride	05038PK	151012	13785	114500	2.22242	26.6073	CC[C@@H]([C@@H](C)CN(C)C)c1cccc(O)c1
756870-L1	Sulbactam	05038PK	151012	13785	114500	0.326481	26.6073	CC1(C)C(N2[C@@H](CC2=O)S1(=O)=O)C(=O)O
130975-L3	Brucine	05038PK	151012	13785	114500	0.209091	26.6073	COc1cc2N3C4[C@@H]5C(CC3=O)OCC=C6CN7CC[C@]4([C@@H]7C[C@H]56)c2cc1OC
131134-L4	Sulfameter	05035PK	124394	16178.8	95620	1.90521	26.5894	COc1cnc(NS(=O)(=O)c2ccc(N)cc2)nc1
130943-L6	Sulfamethoxazole	05036PK	129006	14071.9	98480	1.97949	26.5597	Cc1onc(NS(=O)(=O)c2ccc(N)cc2)c1
131263-L3	Thioxolone, Tioxolone	05039PK	124556	13080	94950	1.79499	26.5583	Oc1ccc2SC(=O)Oc2c1
131078-L3	Drofenine Hydrochloride	05039PK	124556	13080	94950	0.2504	26.5583	CCN(CC)CCOC(=O)C(C1CCCCC1)c2ccccc2
957600-L1	Ivacaftor	05041PK	273819	3564.69	202100	2.41153	26.5375	CC(C)(C)c1cc(c(NC(=O)c2cnc3ccccc3c2O)cc1O)C(C)(C)C
285822-L1	Esmolol, Esmolol Hydrochloride	05040PK	140462	13008.8	106700	3.9164	26.49	COC(=O)CCc1ccc(OCC(O)CNC(C)C)cc1
131398-L3	Iopanoic acid	05037PK	144619	16934.4	110800	-0.0923669	26.4862	CCC(Cc1c(I)cc(I)c(N)c1I)C(=O)O
131522-L4	Alaproclate Hydrochloride, Alaproclate	05037PK	144619	16934.4	110800	0.897034	26.4862	CC(N)C(=O)OC(C)(C)Cc1ccc(Cl)cc1
130845-L2	Hydrocortisone Sodium Phosphate, Hydrocortisone Phosphate Triethylamine	05036PK	129006	14071.9	98590	0.801029	26.464	CC12CCC(=O)C=C1CCC3C4CC[C@](O)(C(=O)COP(=O)(O)O)C4(C)C[C@H](O)C23
286002-L3	Ifosfamide	05038PK	151012	13785	114700	0.948365	26.4615	ClCCNP1(=O)OCCCN1CCCl
756751-L1	3-Hydroxy-3-Methyl-Glutaric Acid	05035PK	124394	16178.8	95820	-0.00213216	26.4046	CC(O)(CC(=O)O)CC(=O)O
130928-L3	Salicyl Alcohol	05036PK	129006	14071.9	98740	0.0638051	26.3335	OCc1ccccc1O
735858-L2	Mupirocin	05038PK	151012	13785	114900	0.934925	26.3158	C[C@H](O)[C@H](C)[C@@H]1O[C@H]1C[C@H]2CO[C@@H](C\C(=C\C(=O)OCCCCCCCCC(=O)O)\C)[C@H](O)[C@@H]2O
756982-L1	Dichlorisone Acetate	05039PK	124556	13080	95290	-0.842499	26.2533	CC(=O)OCC(=O)[C@@]1(O)CCC2C3CCC4=CC(=O)C=C[C@]4(C)[C@@]3(Cl)[C@@H](Cl)C[C@]12C
131349-L5	Tetroquinone	05037PK	144619	16934.4	111100	-0.0744678	26.2513	OC1=C(O)C(=O)C(=O)C(=C1O)O
131812-L2	Salicylanilide	05035PK	124394	16178.8	95990	2.94282	26.2475	Oc1ccccc1C(=O)Nc2ccccc2
756911-L1	Quinaprilat	05038PK	151012	13785	115000	2.24907	26.2429	C[C@H](N[C@@H](CCc1ccccc1)C(=O)O)C(=O)N2Cc3ccccc3C[C@H]2C(=O)O
131006-L4	Acetylsalicylic acid	05038PK	151012	13785	115000	0.397822	26.2429	CC(=O)Oc1ccccc1C(=O)O
285699-L2	Gramicidin	05036PK	129006	14071.9	98850	0.0259364	26.2378	CC(C)CC(NC(=O)C(C)NC(=O)CNC(=O)C(NC=O)C(C)C)C(=O)NC(C)C(=O)NC(C(C)C)C(=O)NC(C(C)C)C(=O)NC(C(C)C)C(=O)NC(Cc1c[nH]c2ccccc12)C(=O)NC(CC(C)C)C(=O)NC(Cc3c[nH]c4ccccc34)C(=O)NC(CC(C)C)C(=O)NC(Cc5c[nH]c6ccccc56)C(=O)NC(CC(C)C)C(=O)NC(Cc7c[nH]c8ccccc78)C(=O)NCCO
130715-L6	Nifedipine	05036PK	129006	14071.9	98870	0.391798	26.2204	CO\C(=C/1\C(C(=C(C)N=C1C)C(=O)OC)c2ccccc2[N+](=O)[O-])\O
130138-L3	Diltiazem Hydrochloride	05036PK	129006	14071.9	98900	-0.1404	26.1943	COc1ccc(cc1)C2Sc3ccccc3N(CCN(C)C)C(=O)C2OC(=O)C
735542-L2	Protionamide, Ektebin	05039PK	124556	13080	95370	3.07881	26.1816	CCCc1cc(ccn1)C(=S)N
285922-L1	Tolterodine	05040PK	140462	13008.8	107100	-0.462614	26.1762	CC(C)N(CC[C@H](c1ccccc1)c2cc(C)ccc2O)C(C)C
735755-L2	Sirolimus	05037PK	144619	16934.4	111200	1.60182	26.1729	COC1CC(CC(C)C2CC(=O)C(C)\C=C(/C)\C(O)C(OC)C(=O)C(C)CC(C)\C=C\C=C\C=C(/C)\C(CC3CCC(C)C(O)(O3)C(=O)C(=O)N4CCCCC4C(=O)O2)OC)CCC1O
131278-L5	Thiamphenicol	05037PK	144619	16934.4	111200	1.25569	26.1729	CS(=O)(=O)c1ccc(cc1)[C@@H](O)[C@@H](CO)NC(=O)C(Cl)Cl
131042-L4	Citalopram	05038PK	151012	13785	115100	-0.0795645	26.17	CN(C)CCC[C@]1(OCc2cc(ccc12)C#N)c3ccc(F)cc3
756972-L1	Cefalonium	05039PK	124556	13080	95440	0.0710455	26.1188	NC(=O)c1cc[n+](CC2=C(N3[C@H](SC2)[C@H](NC(=O)Cc4cccs4)C3=O)C(=O)O)cc1
131249-L4	Altretamine	05037PK	144619	16934.4	111300	-0.192248	26.0946	CN(C)c1nc(nc(n1)N(C)C)N(C)C
131191-L5	Ethosuximide	05037PK	144619	16934.4	111300	-0.372583	26.0946	CCC1(C)CC(=O)NC1=O
959907-L1	Inulin	05041PK	273819	3564.69	203300	0.336673	26.0935	OC[C@H]1O[C@](O)(CO[C@]2(CO)O[C@H](CO)[C@@H](O)[C@@H]2O)[C@@H](O)[C@@H]1O
129909-L4	Azelaic Acid	05036PK	129006	14071.9	99070	0.465713	26.0464	OC(=O)CCCCCCCC(=O)O
131030-L6	Semustine	05037PK	144619	16934.4	111400	-0.294633	26.0163	CC1CCC(CC1)NC(=O)N(CCCl)N=O
131343-L4	Hexamethonium	05039PK	124556	13080	95620	-0.575849	25.9573	C[N+](C)(C)CCCCCC[N+](C)(C)C
130890-L3	L(-)-norephedrine, Phenylpropanolamine Hydrochloride	05038PK	151012	13785	115400	1.91028	25.9514	C[C@H](N)[C@H](O)c1ccccc1
130915-L5	Propylthiouracil	05038PK	151012	13785	115400	0.691581	25.9514	CCCc1cc(O)nc(S)n1
285823-L2	Milrinone	05038PK	151012	13785	115400	-0.0172966	25.9514	Cc1nc(O)c(cc1c2ccncc2)C#N
130935-L4	Streptomycin Sulfate	05036PK	129006	14071.9	99210	0.148152	25.9246	CN[C@H]1[C@H](O)[C@@H](O)[C@H](CO)O[C@H]1OC2[C@H](O[C@H]3[C@H](O)[C@@H](O)[C@H](N=C(N)N)[C@@H](O)[C@@H]3N=C(N)N)O[C@@H](C)[C@]2(O)C=O
757038-L1	Paroxypropione	05039PK	124556	13080	95670	2.07	25.9125	CCC(=O)c1ccc(O)cc1
130655-L3	Broxyquinoline	05039PK	124556	13080	95700	-0.204491	25.8856	Oc1c(Br)cc(Br)c2cccnc12
130869-L5	Hexamethylenetetramine	05038PK	151012	13785	115500	1.43534	25.8786	C1N2CN3CN(CN1C3)C2
130944-L4	Sulfapyridine	05036PK	129006	14071.9	99270	0.957612	25.8724	Nc1ccc(cc1)S(=O)(=O)Nc2ccccn2
756883-L2	Rivastigmine	05040PK	140462	13008.8	107500	1.58335	25.8623	CCN(C)C(=O)Oc1cccc(c1)[C@H](C)N(C)C
254849-L2	Bretylium	05040PK	140462	13008.8	107500	0.655787	25.8623	CC[N+](C)(C)Cc1ccccc1Br
957969-L1	Cefonicid	05041PK	273819	3564.69	204000	2.33495	25.8345	OC(C(=O)NC1C2SCC(=C(N2C1=O)C(=O)O)CSc3nnnn3CS(=O)(=O)O)c4ccccc4
757019-L1	Bronopol	05039PK	124556	13080	95790	0.168308	25.8048	OCC(Br)(CO)[N+](=O)[O-]
131261-L5	Tiapride	05037PK	144619	16934.4	111700	1.00846	25.7813	CCN(CC)CCNC(=O)c1cc(ccc1OC)S(=O)(=O)C
756825-L1	Prednicarbate	05037PK	144619	16934.4	111700	0.475946	25.7813	CCOC(=O)O[C@@]1(CCC2C3CCC4=CC(=O)C=C[C@]4(C)C3[C@@H](O)C[C@]12C)C(=O)COC(=O)CC
255608-L2	Meticrane	05039PK	124556	13080	95840	0.78122	25.76	Cc1cc2CCCS(=O)(=O)c2cc1S(=O)(=O)N
254912-L2	Decamethonium	05038PK	151012	13785	115700	0.625514	25.7328	C[N+](C)(C)CCCCCCCCCC[N+](C)(C)C
756907-L1	Granisetron Hydrochloride	05038PK	151012	13785	115700	-0.749879	25.7328	CN1C2CCCC1CC(C2)NC(=O)c3nn(C)c4ccccc34
915023-L1	Sparfloxacin	05040PK	140462	13008.8	107700	3.1599	25.7054	C[C@@H]1CN(C[C@H](C)N1)c2c(F)c(N)c3C(=O)C(=CN(C4CC4)c3c2F)C(=O)O
735712-L2	Clindamycin Palmitate Hydrochloride	05037PK	144619	16934.4	111800	0.824582	25.703	CCCCCCCCCCCCCCCC(=O)O[C@@H]1[C@@H](O)[C@@H](O)C(O[C@@H]1SC)[C@H](NC(=O)[C@@H]2C[C@@H](CCC)CN2C)[C@H](C)Cl
957574-L1	3-(1-methyl-2-pyrrolidinyl)pyridine	05041PK	273819	3564.69	204400	1.38572	25.6865	CN1CCCC1c2cccnc2
130696-L6	Mercaptopurine	05038PK	151012	13785	115800	0.619276	25.6599	Sc1ncnc2[nH]cnc12
757020-L1	Synephrine	05039PK	124556	13080	96000	1.39237	25.6164	CNCC(O)c1ccc(O)cc1
757048-L1	Lacitol	05039PK	124556	13080	96010	-0.0516731	25.6075	OC[C@@H](O)[C@@H](O[C@@H]1O[C@H](CO)[C@H](O)[C@H](O)[C@H]1O)[C@H](O)[C@@H](O)CO
130765-L5	Cycloserine	05036PK	129006	14071.9	99660	-0.396728	25.533	N[C@@H]1CONC1=O
131354-L3	Pempidine Tartrate	05039PK	124556	13080	96120	-0.173031	25.5088	CN1C(C)(C)CCCC1(C)C
756973-L1	Mepiroxol	05039PK	124556	13080	96190	-1.23083	25.446	OCc1ccc[n+]([O-])c1
130784-L5	Diethylcarbamazine	05036PK	129006	14071.9	99780	-0.943894	25.4286	CCN(CC)C(=O)N1CCN(C)CC1
131414-L3	Tulobuterol, Tulobuterol Hydrochloride	05039PK	124556	13080	96210	-0.59334	25.4281	CC(C)(C)NCC(O)c1ccccc1Cl
756736-L2	Ibandronate	05040PK	140462	13008.8	108100	2.68536	25.3916	CCCCCN(C)CCC(O)(P(=O)(O)O)P(=O)(O)O
957605-L1	Uracil mustard	05041PK	273819	3564.69	205200	1.02027	25.3905	Oc1ncc(N(CCCl)CCCl)c(O)n1
756820-L1	Adipic Acid, Hexanedioic Acid	05037PK	144619	16934.4	112200	1.30798	25.3898	OC(=O)CCCCC(=O)O
756841-L1	Methysergide Maleate	05037PK	144619	16934.4	112200	0.825132	25.3898	CC[C@@H](CO)NC(=O)[C@H]1CN(C)[C@@H]2Cc3cn(C)c4cccc(C2=C1)c34
131494-L4	Venlafaxine, Venlafaxine Hydrochloride	05037PK	144619	16934.4	112200	0.714255	25.3898	COc1ccc(cc1)C(CN(C)C)C2(O)CCCCC2
131267-L5	Bendrofumethiazide, Bendroflumethiazide	05037PK	144619	16934.4	112200	0.288524	25.3898	NS(=O)(=O)c1cc2c(NC(Cc3ccccc3)NS2(=O)=O)cc1C(F)(F)F
130049-L4	Strychnine	05038PK	151012	13785	116200	0.0172966	25.3685	O=C1CC2OCC=C3CN4CC[C@@]56C4C[C@@H]3[C@@H]2C5N1c7ccccc67
130970-L3	Becanamycin Sulfate, Bekanamycin Sulfate	05036PK	129006	14071.9	99900	0.0265795	25.3242	NC[C@H]1O[C@H](O[C@@H]2[C@@H](N)C[C@@H](N)[C@H](O[C@H]3O[C@H](CO)[C@@H](O)[C@H](N)[C@H]3O)[C@H]2O)[C@H](N)[C@@H](O)[C@@H]1O
957622-L1	Colestipol	05041PK	273819	3564.69	205400	1.22997	25.3165	ClCC1CO1
130985-L2	Cephalosporin C Sodium	05039PK	124556	13080	96340	-0.0880964	25.3114	CC(=O)OCC1=C(N2C(SC1)[C@H](NC(=O)CCCC(N)C(=O)O)C2=O)C(=O)O
757069-L1	Colesevalam Hydrochloride (high Mol Wt Copolymer @10mg/ml)	05038PK	151012	13785	116300	1.08878	25.2956	CCCN.CCCCCCCCCCNCCC.CCCNCCCCCC[N+](C)(C)C.ClCC1CO1
735495-L2	Clorsulon	05038PK	151012	13785	116300	0.0555193	25.2956	Nc1cc(C(=C(Cl)Cl)Cl)c(cc1S(=O)(=O)N)S(=O)(=O)N
957974-L1	Ciclesonide	05041PK	273819	3564.69	205500	1.13538	25.2795	CC(C)C(=O)OCC(=O)[C@@]12O[C@H](O[C@@H]1C[C@@H]3[C@@H]4CCC5=CC(=O)C=C[C@]5(C)[C@@H]4[C@@H](O)C[C@]23C)C6CCCCC6
131185-L6	Niflumic Acid	05039PK	124556	13080	96380	2.17623	25.2756	OC(=O)c1cccnc1Nc2cccc(c2)C(F)(F)F
130624-L3	Ursodiol	05036PK	129006	14071.9	99980	0.301449	25.2546	C[C@H](CCC(=O)O)[C@H]1CCC2C3[C@@H](O)C[C@@H]4C[C@H](O)CC[C@]4(C)C3CC[C@]12C
915031-L1	Rocuronium	05040PK	140462	13008.8	108300	2.27077	25.2346	CC(=O)O[C@H]1[C@H](C[C@H]2[C@@H]3CC[C@H]4C[C@H](O)[C@H](C[C@]4(C)[C@H]3CC[C@]12C)N5CCOCC5)[N+]6(CC=C)CCCC6
285738-L1	Nateglinide	05040PK	140462	13008.8	108300	0.979517	25.2346	CC(C)C1CCC(CC1)C(=O)N[C@H](Cc2ccccc2)C(=O)O
735768-L2	Ropinirole	05037PK	144619	16934.4	112500	1.33443	25.1548	CCCN(CCC)CCc1cccc2NC(=O)Cc12
735776-L2	Benzoyl Peroxide	05037PK	144619	16934.4	112500	-0.0136229	25.1548	O=C(OOC(=O)c1ccccc1)c2ccccc2
255644-L3	Clindamycin Hydrochloride	05036PK	129006	14071.9	100100	0.349356	25.1502	CCC[C@@H]1C[C@H](N(C)C1)C(=O)N[C@H]([C@H](C)Cl)C2O[C@H](SC)[C@H](O)[C@@H](O)[C@H]2O
285631-L2	Lomustine	05035PK	124394	16178.8	97230	0.362093	25.1016	ClCCN(N=O)C(=O)NC1CCCCC1
756752-L1	Fulvestrant	05035PK	124394	16178.8	97240	0.25152	25.0924	C[C@]12CCC3C([C@H](CCCCCCCCCS(=O)CCCC(F)(F)C(F)(F)F)Cc4cc(O)ccc34)C1CC[C@@H]2O
285860-L1	Levosulpiride	05040PK	140462	13008.8	108500	1.14205	25.0777	CCN1CCC[C@H]1CNC(=O)c2cc(ccc2OC)S(=O)(=O)N
285833-L1	Amphotericin B	05040PK	140462	13008.8	108500	0.430641	25.0777	C[C@@H]1OC(=O)C[C@H](O)C[C@H](O)CC[C@@H](O)[C@H](O)C[C@H](O)C[C@]2(O)C[C@H](O)[C@H]([C@H](C[C@@H](O[C@@H]3O[C@H](C)[C@@H](O)[C@H](N)[C@@H]3O)\C=C\C=C\C=C\C=C\C=C\C=C\C=C\[C@H](C)[C@@H](O)[C@H]1C)O2)C(=O)O
131399-L3	Ketorolac	05037PK	144619	16934.4	112600	-0.567397	25.0765	OC(=O)C1CCn2c1ccc2C(=O)c3ccccc3
756767-L1	Sodium Monofluorophosphate	05035PK	124394	16178.8	97270	-0.392092	25.0647	OP(=O)(O)F
130773-L4	Demeclocycline	05036PK	129006	14071.9	100200	0.265581	25.0632	CN(C)[C@H]1[C@@H]2C[C@@H]3[C@H](O)c4c(Cl)ccc(O)c4C(=C3C(=O)[C@]2(O)C(=C(C(=O)N)C1=O)O)O
254926-L3	Diltiazem	05040PK	140462	13008.8	108600	1.86838	24.9993	COc1ccc(cc1)[C@@H]2Sc3ccccc3N(CCN(C)C)C(=O)[C@@H]2OC(=O)C
131177-L6	Bumetanide	05037PK	144619	16934.4	112700	-0.661963	24.9982	CCCCNc1cc(cc(c1Oc2ccccc2)S(=O)(=O)N)C(=O)O
131382-L5	Bupivacaine	05037PK	144619	16934.4	112700	-0.842848	24.9982	CCCCN1CCCCC1C(=O)Nc2c(C)cccc2C
957623-L1	Omniscan, Gadodiamide hydrate	05041PK	273819	3564.69	206300	1.32303	24.9834	CNC(=O)CN(CCN(CCN(CC(=O)O)CC(=O)NC)CC(=O)O)CC(=O)O
957609-L1	Lenalidomide	05041PK	273819	3564.69	206400	2.26873	24.9464	Nc1cccc2C(=O)N(Cc12)C3CCC(=O)NC3=O
285925-L1	Methazolamide	05040PK	140462	13008.8	108700	-0.159534	24.9208	CN1N=C(S/C/1=N/C(=O)C)S(=O)(=O)N
735853-L2	Bisoprolol	05037PK	144619	16934.4	112800	2.46758	24.9198	CC(C)NCC(O)COc1ccc(COCCOC(C)C)cc1
255971-L4	Raloxifene	05037PK	144619	16934.4	112800	-0.25743	24.9198	Oc1ccc(cc1)c2sc3cc(O)ccc3c2C(=O)c4ccc(OCCN5CCCCC5)cc4
285831-L2	Imatinib, Imatinib Mesylate	05039PK	124556	13080	96790	0.537864	24.9078	CN1CCN(Cc2ccc(cc2)C(=O)Nc3ccc(C)c(Nc4nccc(n4)c5cccnc5)c3)CC1
130734-L5	Dihydroergotamine	05036PK	129006	14071.9	100400	0.0742011	24.8892	CN1C[C@@H](C[C@H]2[C@H]1Cc3c[nH]c4cccc2c34)C(=O)N[C@]5(C)O[C@@]6(O)[C@@H]7CCCN7C(=O)[C@H](Cc8ccccc8)N6C5=O
957967-L1	Bethanidine	05041PK	273819	3564.69	206600	-0.108887	24.8724	CN\C(=N/C)\NCc1ccccc1
285875-L2	Cyclandelate	05039PK	124556	13080	96840	1.31084	24.8629	CC1CC(CC(C)(C)C1)OC(=O)C(O)c2ccccc2
130212-L4	Nicolsamide, Niclosamide	05037PK	144619	16934.4	112900	-0.0952992	24.8415	Oc1ccc(Cl)cc1C(=O)Nc2ccc(cc2Cl)[N+](=O)[O-]
130251-L3	Spaglumic Acid	05039PK	124556	13080	96900	-1.3188	24.8091	CC(=O)N[C@@H](CC(=O)O)C(=O)N[C@@H](CCC(=O)O)C(=O)O
957964-L1	Tipranavir	05041PK	273819	3564.69	206800	0.868742	24.7984	CCC[C@@]1(CCc2ccccc2)CC(=O)C(=C(O)O1)[C@H](CC)c3cccc(NS(=O)(=O)c4ccc(cn4)C(F)(F)F)c3
130278-L4	Warfarin, Warfarin Sodium	05038PK	151012	13785	117000	-0.347067	24.7855	CC(=O)CC(C1=C(O)Oc2ccccc2C1=O)c3ccccc3
255617-L2	Moxisylyte	05039PK	124556	13080	96940	0.517011	24.7732	CC(C)c1cc(OC(=O)C)c(C)cc1OCCN(C)C
130693-L3	Medroxyprogesterone Acetate	05036PK	129006	14071.9	100600	-1.71348	24.7152	C[C@H]1CC2C(CC[C@@]3(C)C2CC[C@]3(OC(=O)C)C(=O)C)[C@@]4(C)CCC(=O)C=C14
756732-L1	Naftifine	05035PK	124394	16178.8	97650	-0.0444012	24.7135	CN(C\C=C\c1ccccc1)Cc2cccc3ccccc23
130245-L7	Pinacidil	05038PK	151012	13785	117100	0.778632	24.7126	CC(\N=C(/NC#N)\Nc1ccncc1)C(C)(C)C
255797-L3	Trimethadione	05037PK	144619	16934.4	113100	0.875286	24.6849	CN1C(=O)OC(C)(C)C1=O
131338-L5	Prilocaine	05037PK	144619	16934.4	113100	0.777116	24.6849	CCCNC(C)C(=O)Nc1ccccc1C
130802-L5	Edetic Acid	05037PK	144619	16934.4	113100	-0.503925	24.6849	OC(=O)CN(CCN(CC(=O)O)CC(=O)O)CC(=O)O
129976-L8	Amiloride	05035PK	124394	16178.8	97690	2.04388	24.6766	NC(=N)NC(=O)c1nc(Cl)c(N)nc1N
131154-L3	Quinine Ethyl Carbonate	05039PK	124556	13080	97050	2.26753	24.6745	CCOC(=O)O[C@H]([C@H]1C[C@@H]2CCN1C[C@@H]2C=C)c3ccnc4ccc(OC)cc34
131087-L5	Fenbendazole	05035PK	124394	16178.8	97740	0.843025	24.6304	COC(=O)Nc1nc2cc(Sc3ccccc3)ccc2[nH]1
130239-L5	Loxapine	05036PK	129006	14071.9	100700	1.89022	24.6282	CN1CCN(CC1)C2=Nc3ccccc3Oc4ccc(Cl)cc24
130855-L5	Diiodohydroxyquinoline	05036PK	129006	14071.9	100700	-0.987121	24.6282	Oc1c(I)cc(I)c2cccnc12
957942-L1	Josamycin	05041PK	273819	3564.69	207300	2.23807	24.6134	CO[C@H]1[C@@H](CC(=O)O[C@H](C)CC=CC=C[C@H](O)[C@H](C)C[C@H](CC=O)[C@@H]1O[C@@H]2O[C@H](C)[C@@H](O[C@H]3C[C@@](C)(O)[C@@H](OC(=O)CC(C)C)[C@H](C)O3)[C@@H]([C@H]2O)N(C)C)OC(=O)C
756734-L1	Tibolone	05035PK	124394	16178.8	97760	1.18286	24.6119	C[C@@H]1CC2=C(CCC(=O)C2)[C@H]3CC[C@@]4(C)[C@H](CC[C@@]4(O)C#C)C13
285626-L3	Dexibuprofen	05037PK	144619	16934.4	113200	0.0923669	24.6066	CC(C)Cc1ccc(cc1)[C@H](C)C(=O)O
255785-L6	Esomeprazole; Omeprazole	05041PK	273819	3564.69	207400	1.23601	24.5764	COc1ccc2[nH]c(nc2c1)S(=O)Cc3ncc(C)c(OC)c3C
130870-L2	Meticillin	05036PK	129006	14071.9	100800	-2.07977	24.5412	COc1cccc(OC)c1C(=O)N[C@H]2[C@H]3SC(C)(C)[C@@H](N3C2=O)C(=O)O
959908-L1	Bleomycin	05041PK	273819	3564.69	207500	0.0589639	24.5394	C[C@@H](O)[C@@H](NC(=O)[C@H](C)[C@@H](O)[C@H](C)NC(=O)[C@@H](NC(=O)c1nc(nc(N)c1C)[C@H](CC(=O)N)NC[C@@H](N)C(=O)N)C(O[C@H]2O[C@H](CO)[C@H](O)[C@@H](O)[C@H]2O[C@H]3O[C@H](CO)[C@@H](O)[C@H](OC(=O)N)[C@@H]3O)c4c[nH]cn4)C(=O)NCCc5nc(cs5)c6nc(cs6)C(=O)NCCC[S+](C)C
756750-L1	Lofexidine	05035PK	124394	16178.8	97850	0.363177	24.5287	CC(Oc1c(Cl)cccc1Cl)C2=NCCN2
285731-L1	Vitamin C	05040PK	140462	13008.8	109200	0.412989	24.5285	OC[C@H](O)[C@H]1OC(=C(O)C1=O)O
131358-L4	Nafronyl Oxalate	05038PK	151012	13785	117400	2.31814	24.494	CCN(CC)CCOC(=O)C(CC1CCCO1)Cc2cccc3ccccc23
735729-L2	Pyrithione Zinc	05038PK	151012	13785	117400	-0.00396972	24.494	S=C1CC=CC=[N+]1O[Zn]ON2C=CC=CC2=S
130685-L3	Leucovorin	05036PK	129006	14071.9	100900	-0.391798	24.4542	Nc1nc(O)c2N(C=O)C(CNc3ccc(cc3)C(=O)N[C@@H](CCC(=O)O)C(=O)O)CNc2n1
285939-L1	Pancuronium	05040PK	140462	13008.8	109300	3.41582	24.45	CC(=O)O[C@H]1C[C@@H]2CC[C@@H]3[C@H](CC[C@@]4(C)[C@H]3C[C@@H]([C@@H]4OC(=O)C)[N+]5(C)CCCCC5)[C@@]2(C)C[C@@H]1[N+]6(C)CCCCC6
285830-L1	Epinastine	05040PK	140462	13008.8	109300	0.856619	24.45	NC1=NCC2N1c3ccccc3Cc4ccccc24
255175-L3	Tropisetron	05039PK	124556	13080	97340	3.11419	24.4144	CN1C2CCC1CC(C2)OC(=O)c3c[nH]c4ccccc34
731076-L4	Nicotinyl Alcohol Tartrate	05037PK	144619	16934.4	113500	1.03155	24.3716	OC(C(O)C(=O)O)C(=O)O
255635-L2	Naloxone	05040PK	140462	13008.8	109400	2.19084	24.3716	Oc1ccc2C[C@H]3N(CC=C)CC[C@@]45[C@@H](Oc1c24)C(=O)CC[C@@]35O
130806-L3	Erythromycin Ethylsuccinate	05036PK	129006	14071.9	101000	0.857225	24.3672	CCOC(=O)CCC(=O)O[C@H]1[C@H](O[C@@H]2[C@@H](C)[C@H](O[C@H]3C[C@@](C)(OC)[C@@H](O)[C@H](C)O3)[C@@H](C)C(=O)O[C@H](CC)[C@@](C)(O)[C@H](O)[C@@H](C)C(=O)[C@H](C)C[C@@]2(C)O)O[C@H](C)C[C@@H]1N(C)C
130819-L3	Fluocinonide	05036PK	129006	14071.9	101000	0.397299	24.3672	CC(=O)OCC(=O)[C@@]12OC(C)(C)O[C@@H]1CC3C4C[C@H](F)C5=CC(=O)C=C[C@]5(C)[C@@]4(F)[C@@H](O)C[C@]23C
735518-L2	Alfuzosin Hydrochloride, Alfuzosin	05038PK	151012	13785	117600	1.45915	24.3483	COc1cc2nc(nc(N)c2cc1OC)N(C)CCCNC(=O)C3CCCO3
130929-L4	Salicylamide	05036PK	129006	14071.9	101100	0.233607	24.2802	NC(=O)c1ccccc1O
131256-L7	Cycloheximide	05038PK	151012	13785	117700	3.11334	24.2754	C[C@H]1C[C@H](C)C(=O)[C@@H](C1)[C@H](O)CC2CC(=O)NC(=O)C2
130714-L5	Naproxen	05035PK	124394	16178.8	98170	0.408102	24.233	COc1ccc2cc(ccc2c1)[C@H](C)C(=O)O
131230-L5	Menadione	05037PK	144619	16934.4	113700	1.57109	24.215	CC1=CC(=O)c2ccccc2C1=O
957938-L1	Tiotropium Bromide	05041PK	273819	3564.69	208400	1.17037	24.2064	C[N+]1(C)C2CC(CC1C3OC23)OC(=O)C(O)(c4cccs4)c5cccs5
967087-L1	Flunitrazepam	05041PK	273819	3564.69	208400	0.682974	24.2064	CN1C(=O)CN=C(c2ccccc2F)c3cc(ccc13)[N+](=O)[O-]
255791-L4	Cetirizine	05038PK	151012	13785	117800	2.1969	24.2025	OC(=O)COCCN1CCN(CC1)C(c2ccccc2)c3ccc(Cl)cc3
285814-L2	Doxofylline	05038PK	151012	13785	117800	-1.3704	24.2025	CN1C(=O)N(C)c2ncn(CC3OCCO3)c2C1=O
130790-L3	Dihydrostreptomycin Sulfate	05036PK	129006	14071.9	101200	-0.0785953	24.1932	CN[C@H]1C(O)C(O)C(CO)OC1OC2[C@H](O[C@H]3[C@H](O)[C@@H](O)[C@H](N=C(N)N)[C@@H](O)[C@@H]3N=C(N)N)OC(C)[C@]2(O)CO
129987-L4	Anthralin	05035PK	124394	16178.8	98260	1.82842	24.1498	Oc1cccc2Cc3cccc(O)c3C(=O)c12
957542-L1	Indacaterol	05041PK	273819	3564.69	208600	1.00172	24.1324	CCc1cc2CC(Cc2cc1CC)NC[C@H](O)c3ccc(O)c4nc(O)ccc34
130115-L3	Avermectin B1, Abamectin (avermectin B1a Shown)	05038PK	151012	13785	117900	0.695948	24.1296	CCC(C)[C@H]1O[C@@]2(C[C@@H]3C[C@@H](C\C=C(/C)\[C@@H](OC4C[C@H](OC)C(O[C@H]5C[C@H](OC)[C@@H](O)[C@H](C)O5)[C@H](C)O4)[C@@H](C)\C=C\C=C\6/CO[C@@H]7[C@H](O)C(=C[C@@H](C(=O)O3)[C@]67O)C)O2)C=C[C@@H]1C
130884-L3	Noscapine Hydrochloride	05036PK	129006	14071.9	101300	-0.567601	24.1061	COc1ccc2[C@@H](OC(=O)c2c1OC)[C@@H]3N(C)CCc4cc5OCOc5c(OC)c34
254873-L2	Brimonidine	05040PK	140462	13008.8	109800	1.13332	24.0577	Brc1c(NC2=NCCN2)ccc3nccnc13
285808-L1	Vinorelbine	05040PK	140462	13008.8	109800	0.99617	24.0577	CCC1=C[C@@H]2CN(C1)Cc3c([nH]c4ccccc34)[C@@](C2)(C(=O)OC)c5cc6c(cc5OC)N(C)[C@H]7[C@](O)([C@H](OC(=O)C)[C@]8(CC)C=CCN9CC[C@]67[C@H]89)C(=O)OC
130887-L5	Pheniramine	05038PK	151012	13785	118000	1.27201	24.0568	CN(C)CCC(c1ccccc1)c2ccccn2
757056-L1	Carglumic Acid	05039PK	124556	13080	97750	3.09078	24.0466	NC(=C)N[C@@H](CCC(=O)O)C(=O)O
255934-L2	Furaltadone	05039PK	124556	13080	97770	3.25748	24.0287	[O-][N+](=O)c1oc(\C=N\N2CC(CN3CCOCC3)OC2=O)cc1
130123-L5	Mefenamic Acid	05035PK	124394	16178.8	98410	0.190809	24.0112	Cc1cccc(Nc2ccccc2C(=O)O)c1C
756881-L1	Brinzolamide	05038PK	151012	13785	118100	0.0811524	23.9839	CCNC1CN(CCCOC)S(=O)(=O)c2sc(cc12)S(=O)(=O)N
131480-L4	Pioglitazone	05037PK	144619	16934.4	114000	2.73215	23.98	CCc1ccc(CCOc2ccc(CC3SC(=O)NC3=O)cc2)nc1
756880-L1	Ceforanide	05038PK	151012	13785	118200	1.31086	23.911	NCc1ccccc1CC(=O)NC2C3SCC(=C(N3C2=O)C(=O)O)CSc4nnnn4CC(=O)O
130342-L3	Famciclovir	05037PK	144619	16934.4	114100	0.279972	23.9017	CC(=O)OCC(CCn1cnc2cnc(N)nc12)COC(=O)C
130225-L3	Azithromycin	05037PK	144619	16934.4	114100	-0.602767	23.9017	CC[C@H]1OC(=O)[C@H](C)[C@@H](O[C@H]2C[C@@](C)(OC)[C@@H](O)[C@H](C)O2)[C@H](C)[C@@H](O[C@@H]3O[C@H](C)C[C@@H]([C@H]3O)N(C)C)[C@](C)(O)C[C@@H](C)CN(C)[C@H](C)[C@@H](O)[C@]1(C)O
130311-L3	Gallic Acid	05039PK	124556	13080	97940	0.153658	23.8762	OC(=O)c1cc(O)c(O)c(O)c1
957637-L1	Potassium Iodide	05041PK	273819	3564.69	209300	1.52366	23.8734	[K]
130668-L4	Doxepin	05036PK	129006	14071.9	101600	-0.102281	23.8451	CN(C)CC\C=C/1\c2ccccc2COc3ccccc13
130831-L5	Guaifenesin	05036PK	129006	14071.9	101600	-2.14797	23.8451	COc1ccccc1OCC(O)CO
756903-L1	Sparfloxacin	05038PK	151012	13785	118300	-0.443984	23.8382	C[C@H]1CN(CC(C)N1)c2c(F)c(N)c3C(=O)C(=CN(C4CC4)c3c2F)C(=O)O
757070-L1	Lactic Acid	05038PK	151012	13785	118300	-0.631185	23.8382	CC(O)C(=O)O
957586-L1	Sertindole	05041PK	273819	3564.69	209400	1.86057	23.8364	Fc1ccc(cc1)n2cc(C3CCN(CCN4CCNC4=O)CC3)c5cc(Cl)ccc25
285733-L1	Maprotiline	05040PK	140462	13008.8	110100	1.56736	23.8224	CNCCC[C@@]12CC[C@@H](c3ccccc13)c4ccccc24
285739-L1	Fluocinolone Acetonide	05040PK	140462	13008.8	110100	1.21152	23.8224	CC1(C)O[C@@H]2C[C@H]3[C@@H]4C[C@H](F)C5=CC(=O)C=C[C@]5(C)[C@@]4(F)[C@@H](O)C[C@]3(C)[C@@]2(O1)C(=O)CO
285895-L1	Vindesine, Vindesine Sulfate	05040PK	140462	13008.8	110100	0.225479	23.8224	CC[C@]1(O)C[C@H]2CN(CCc3c([nH]c4ccccc34)[C@@](C2)(C(=O)OC)c5cc6c(cc5OC)N(C)[C@H]7[C@](O)([C@H](O)[C@]8(CC)C=CCN9CC[C@]67[C@H]89)C(=O)N)C1
131609-L2	Malathion	05038PK	151012	13785	118400	-0.151416	23.7653	CCOC(=O)CC(SP(=S)(OC)OC)C(=O)OCC
131362-L8	Aciclovir	05037PK	144619	16934.4	114300	-0.422127	23.7451	Nc1nc(O)c2ncn(COCCO)c2n1
255627-L2	Moroxydine Hydrochloride	05039PK	124556	13080	98100	-0.0670029	23.7326	NC(=N)\N=C(/N)\N1CCOCC1
955217-L1	Levallorphan	05041PK	273819	3564.69	209700	1.14544	23.7254	Oc1ccc2C[C@@H]3[C@@H]4CCCC[C@]4(CCN3CC=C)c2c1
955216-L1	Calcium acetate monohydrate	05041PK	273819	3564.69	209800	3.79703	23.6884	CC(=O)O[Ca]OC(=O)C
957556-L1	Bupranolol	05041PK	273819	3564.69	209800	1.0393	23.6884	Cc1ccc(Cl)c(OCC(O)CNC(C)(C)C)c1
285839-L2	Nizatidine	05036PK	129006	14071.9	101800	-0.176839	23.6711	CN\C(=C/[N+](=O)[O-])\NCCSCc1csc(CN(C)C)n1
756815-L1	Pentagastrin	05037PK	144619	16934.4	114400	-1.97349	23.6668	CSCC[C@H](NC(=O)[C@H](Cc1c[nH]c2ccccc12)NC(=O)[C@H](C)NC(=O)OC(C)(C)C)C(=O)N[C@@H](CC(=O)O)C(=O)N[C@@H](Cc3ccccc3)C(=O)N
756949-L1	Chlorindanol	05038PK	151012	13785	118600	2.13213	23.6195	Oc1ccc(Cl)c2CCCc12
84536-L2	Butylated Hydroxyanisole	05036PK	129006	14071.9	101900	0.0822035	23.5841	COc1ccc(O)c(c1)C(C)(C)C
130792-L9	Diphenhydramine	05036PK	129006	14071.9	101900	-0.786346	23.5841	CN(C)CCOC(c1ccccc1)c2ccccc2
757012-L1	Pantethine	05039PK	124556	13080	98280	1.19364	23.5712	CC(C)(CO)C(O)C(=O)NCCC(=O)NCCSSCCNC(=O)CCNC(=O)C(O)C(C)(C)CO
255634-L2	Acenocoumarol, Acenocoumarin	05038PK	151012	13785	118700	0.683075	23.5467	CC(=O)CC(C1=C(O)Oc2ccccc2C1=O)c3ccc(cc3)[N+](=O)[O-]
131690-L4	Aklomide	05037PK	144619	16934.4	114600	0.955313	23.5101	NC(=O)c1ccc(cc1Cl)[N+](=O)[O-]
131337-L6	Pergolide	05037PK	144619	16934.4	114600	-0.336724	23.5101	CCCN1C[C@H](CSC)C[C@H]2[C@H]1Cc3c[nH]c4cccc2c34
914975-L1	Lapatinib	05040PK	140462	13008.8	110500	0.217152	23.5085	CS(=O)(=O)CCNCc1oc(cc1)c2ccc3ncnc(Nc4ccc(OCc5cccc(F)c5)c(Cl)c4)c3c2
130919-L6	Mepyramine	05036PK	129006	14071.9	102000	1.27371	23.4971	COc1ccc(CN(CCN(C)C)c2ccccn2)cc1
131477-L4	Quinapril	05037PK	144619	16934.4	114700	-1.02233	23.4318	CCOC(=O)[C@H](CCc1ccccc1)N[C@@H](C)C(=O)N2Cc3ccccc3C[C@H]2C(=O)O
131476-L4	Inositol	05036PK	129006	14071.9	102100	-1.94948	23.4101	O[C@@H]1[C@H](O)[C@H](O)[C@@H](O)[C@H](O)[C@H]1O
955224-L1	Cevimeline hydrochloride hemihydrate	05041PK	273819	3564.69	210600	0.342991	23.3923	C[C@@H]1O[C@@]2(CS1)CN3CCC2CC3
285728-L1	Ergonovine	05040PK	140462	13008.8	110700	0.556203	23.3516	CC(CO)NC(=O)C1CN(C)C2Cc3c[nH]c4cccc(C2=C1)c34
756798-L1	Levocarnitine Propionate Hydrochloride	05036PK	129006	14071.9	102200	2.77381	23.3231	CCC(=O)O[C@H](CC(=O)O)C[N+](C)(C)C
130945-L5	Sulfasalazine	05036PK	129006	14071.9	102200	1.72585	23.3231	OC(=O)c1cc(ccc1O)N=Nc2ccc(cc2)S(=O)(=O)Nc3ccccn3
131713-L4	Neomycin Sulfate	05036PK	129006	14071.9	102200	0.82032	23.3231	NC[C@@H]1O[C@H](O[C@H]2[C@@H](O)C(O[C@@H]3[C@@H](O)[C@H](N)C[C@H](N)[C@H]3OC4O[C@H](CN)[C@@H](O)[C@H](O)[C@H]4N)O[C@@H]2CO)[C@H](N)[C@@H](O)[C@@H]1O
131311-L6	Cyclobenzaprine	05035PK	124394	16178.8	99170	-0.0475808	23.3089	CN(C)CCC=C1c2ccccc2C=Cc3ccccc13
957940-L1	Thiethylperazine	05041PK	273819	3564.69	210900	0.620514	23.2813	CCSc1ccc2Sc3ccccc3N(CCCN4CCN(C)CC4)c2c1
756759-L1	Diaveridine	05035PK	124394	16178.8	99240	0.0304113	23.2442	COc1ccc(Cc2cnc(N)nc2N)cc1OC
130939-L5	Sulfadiazine	05036PK	129006	14071.9	102300	1.51117	23.2361	Nc1ccc(cc1)S(=O)(=O)Nc2ncccn2
80490-L7	3-methyl-1-phenyl-2-pyrazolin-5-one (mci-186), Edaravone	05039PK	124556	13080	98670	-0.153658	23.2213	CC1=NN(C(=O)C1)c2ccccc2
130208-L3	Tilorone	05035PK	124394	16178.8	99280	-0.127518	23.2073	CCN(CC)CCOc1ccc2c(c1)C(=O)c3cc(OCCN(CC)CC)ccc23
131356-L4	Pipobroman	05037PK	144619	16934.4	115000	0.0196707	23.1968	BrCCC(=O)N1CCN(CC1)C(=O)CCBr
285941-L1	Dexamethasone Phosphate	05040PK	140462	13008.8	110900	2.19051	23.1947	C[C@@H]1C[C@H]2[C@@H]3CCC4=CC(=O)C=C[C@]4(C)[C@@]3(F)[C@@H](O)C[C@]2(C)[C@@]1(O)C(=O)COP(=O)(O)O
735886-L2	Sitagliptin	05038PK	151012	13785	119200	1.50776	23.1823	N[C@@H](CC(=O)N1CCn2c(C1)nnc2C(F)(F)F)Cc3cc(F)c(F)cc3F
735783-L2	Benzoylpas	05037PK	144619	16934.4	115100	2.4388	23.1185	OC(=O)c1ccc(NC(=O)c2ccccc2)cc1O
131152-L3	Flunisolide	05035PK	124394	16178.8	99380	0.232704	23.1149	CC1(C)O[C@@H]2CC3C4C[C@H](F)C5=CC(=O)C=CC5(C)C4C(O)CC3(C)[C@@]2(O1)C(=O)CO
130185-L6	Edrophonium	05035PK	124394	16178.8	99430	0.737689	23.0687	CC[N+](C)(C)c1cccc(O)c1
130829-L3	Glucosamine Hydrochloride	05036PK	129006	14071.9	102500	-1.46577	23.0621	N[C@H]1[C@H](O)O[C@H](CO)[C@@H](O)[C@@H]1O
131196-L4	Oxolinic Acid	05035PK	124394	16178.8	99450	0.817775	23.0502	CCN1C=C(C(=O)O)C(=O)c2cc3OCOc3cc12
285924-L1	Hyoscyamine	05040PK	140462	13008.8	111100	0.115903	23.0378	CN1C2CCC1CC(C2)OC(=O)[C@H](CO)c3ccccc3
756887-L1	Cefpiramide	05038PK	151012	13785	119400	0.143987	23.0366	Cc1cc(O)c(cn1)C(=O)N[C@@H](C(=O)N[C@H]2C3SCC(=C(N3C2=O)C(=O)O)CSc4nnnn4C)c5ccc(O)cc5
757016-L1	Oxiglutatione Disodium Salt	05039PK	124556	13080	98900	-0.10931	23.015	N[C@@H](CCC(=O)N[C@@H](CSSC[C@H](NC(=O)CC[C@H](N)C(=O)O)C(=O)NCC(=O)O)C(=O)NCC(=O)O)C(=O)O
756795-L1	Melengestrol Acetate	05036PK	129006	14071.9	102600	1.57987	22.9751	CC(=O)O[C@]1(C(=O)C)C(=C)CC2C3C=C(C)C4=CC(=O)CC[C@]4(C)C3CC[C@]12C
130669-L5	Doxycycline	05036PK	129006	14071.9	102600	-0.863083	22.9751	C[C@@H]1[C@H]2[C@H](O)[C@H]3[C@H](N(C)C)C(=O)C(=C(O)[C@@]3(O)C(=C2C(=O)c4c(O)cccc14)O)C(=O)N
756884-L1	Ceftiofur Hydrochloride	05038PK	151012	13785	119500	0.250092	22.9637	CO\N=C(\C(=O)N[C@H]1[C@H]2SCC=C(N2C1=O)C(=O)OCSC(=O)c3occc3)/c4csc(N)n4
735545-L4	Fipronil	05038PK	151012	13785	119500	0.118524	22.9637	Nc1c(c(nn1c2c(Cl)cc(cc2Cl)C(F)(F)F)C#N)S(=O)C(F)(F)F
757067-L1	Sucralfate	05038PK	151012	13785	119500	-0.0184308	22.9637	O[Al](O)OS(=O)(=O)OC[C@H]1O[C@@H](O[C@]2(COS(=O)(=O)O[Al](O)O)O[C@H](OS(=O)(=O)O[Al](O)O)[C@@H](OS(=O)(=O)O[Al](O)O)[C@@H]2OS(=O)(=O)O[Al](O)O)[C@H](OS(=O)(=O)O[Al](O)O)[C@@H](OS(=O)(=O)O[Al](O)O)[C@@H]1OS(=O)(=O)O[Al](O)O
735866-L2	Cefpodoxime Proxetil	05037PK	144619	16934.4	115300	0.0744678	22.9619	COCC1=C(N2[C@H](SC1)[C@H](NC(=O)\C(=N\OC)\c3csc(N)n3)C2=O)C(=O)OC(C)OC(=O)OC(C)C
754156-L3	Flecainide	05040PK	140462	13008.8	111200	2.98884	22.9593	FC(F)(F)COc1ccc(OCC(F)(F)F)c(c1)C(=O)NCC2CCCCN2
130849-L5	Hydroxyzine	05040PK	140462	13008.8	111200	1.53139	22.9593	OCCOCCN1CCN(CC1)C(c2ccccc2)c3ccc(Cl)cc3
285937-L1	Misoprostol	05040PK	140462	13008.8	111200	1.29825	22.9593	CCCCC(C)(O)C\C=C\[C@H]1[C@H](O)CC(=O)[C@@H]1CCCCCCC(=O)OC
131286-L7	Bezafibrate	05035PK	124394	16178.8	99620	-0.0183291	22.8931	CC(C)(Oc1ccc(CCNC(=O)c2ccc(Cl)cc2)cc1)C(=O)O
131120-L4	Mephenesin	05035PK	124394	16178.8	99620	-0.466606	22.8931	Cc1ccccc1OCC(O)CO
756894-L1	Rasagiline	05038PK	151012	13785	119600	2.86075	22.8908	C#CCN[C@@H]1CCc2ccccc12
285958-L2	Adapalene	05038PK	151012	13785	119600	0.210962	22.8908	COc1ccc(cc1C23CC4CC(CC(C4)C2)C3)c5ccc6cc(ccc6c5)C(=O)O
756796-L1	Fluroxene	05036PK	129006	14071.9	102700	-1.6664	22.8881	FC(F)(F)COC=C
957935-L1	Bimatoprost	05041PK	273819	3564.69	212000	1.49603	22.8743	CCNC(=O)CCC\C=C/C[C@H]1[C@@H](O)C[C@@H](O)[C@@H]1\C=C\[C@@H](O)CCc2ccccc2
130358-L4	Lisinopril	05035PK	124394	16178.8	99650	1.9287	22.8654	NCCCC[C@H](N[C@@H](CCc1ccccc1)C(=O)O)C(=O)N2CCC[C@H]2C(=O)O
955204-L1	Cefotiam	05041PK	273819	3564.69	212100	1.9244	22.8373	CN(C)CCn1nnnc1SCC2=C(N3[C@H](SC2)[C@H](NC(=O)Cc4csc(N)n4)C3=O)C(=O)O
957610-L1	Lercanidipine	05041PK	273819	3564.69	212100	0.215511	22.8373	CO\C(=C/1\C(C(=C(C)N=C1C)C(=O)OC(C)(C)CN(C)CCC(c2ccccc2)c3ccccc3)c4cccc(c4)[N+](=O)[O-])\O
756933-L1	Selegiline	05038PK	151012	13785	119700	0.0130434	22.8179	CC(Cc1ccccc1)N(C)CC#C
129953-L3	Cefamandole Sodium	05038PK	151012	13785	119700	-1.44401	22.8179	Cn1nnnc1SCC2=C(N3C(SC2)C(NC(=O)C(O)c4ccccc4)C3=O)C(=O)O
130107-L6	Desipramine	05036PK	129006	14071.9	102800	-0.941321	22.8011	CNCCCN1c2ccccc2CCc3ccccc13
255834-L2	Hydrastine (1r, 9s)	05036PK	129006	14071.9	102800	-2.57725	22.8011	COc1ccc2[C@H](OC(=O)c2c1OC)[C@@H]3N(C)CCc4cc5OCOc5cc34
756847-L1	Ticarcillin Disodium	05037PK	144619	16934.4	115600	-0.27484	22.7269	CC1(C)S[C@@H]2[C@H](NC(=O)[C@H](C(=O)O)c3cccs3)C(=O)N2[C@H]1C(=O)O
131339-L3	Hydrocortisone Butyrate	05037PK	144619	16934.4	115600	2.45511	22.7269	CCCC(=O)O[C@@]1(CCC2[C@@H]3CCC4=CC(=O)CC[C@]4(C)C3[C@@H](O)C[C@]12C)C(=O)CO
285840-L3	Quetiapine	05037PK	144619	16934.4	115600	0.250527	22.7269	OCCOCCN1CCN(CC1)C2=Nc3ccccc3Sc4ccccc24
131795-L4	Sibutramine	05037PK	144619	16934.4	115600	-0.121018	22.7269	CC(C)CC(N(C)C)C1(CCC1)c2ccc(Cl)cc2
285700-L1	Dexketoprofen	05040PK	140462	13008.8	111500	1.71324	22.7239	C[C@H](C(=O)O)c1cccc(c1)C(=O)c2ccccc2
130714-L6	Naproxen	05041PK	273819	3564.69	212500	1.56018	22.6893	COc1ccc2cc(ccc2c1)[C@H](C)C(=O)O
131763-L5	Aminopterin	05039PK	124556	13080	99280	0.346021	22.6741	Nc1nc(N)c2nc(CNc3ccc(cc3)C(=O)NC(CCC(=O)O)C(=O)O)cnc2n1
129992-L3	Beclomethasone Dipropionate	05035PK	124394	16178.8	99860	0.539847	22.6713	CCC(=O)OCC(=O)C1(OC(=O)CC)C(C)CC2C3CCC4=CC(=O)C=CC4(C)C3(Cl)C(O)CC12C
129978-L3	Aminocaproic Acid	05035PK	124394	16178.8	99870	1.22565	22.6621	NCCCCCC(=O)O
285863-L2	Benzyl Alcohol	05039PK	124556	13080	99300	0.598463	22.6562	OCc1ccccc1
735790-L2	Undecylenic Acid, Zinc Undecylenate	05037PK	144619	16934.4	115700	0.0844864	22.6486	OC(=O)CCCCCCCCC=C
129881-L4	Heptaminol Hydrochloride	05039PK	124556	13080	99320	-0.655219	22.6382	CC(N)CCCC(C)(C)O
131181-L4	Cloxacillin	05036PK	129006	14071.9	103000	0.350428	22.627	Cc1onc(c2ccccc2Cl)c1C(=O)N[C@H]3[C@H]4SC(C)(C)[C@@H](N4C3=O)C(=O)O
131012-L7	Flufenamic Acid	05035PK	124394	16178.8	99920	1.08504	22.6159	OC(=O)c1ccccc1Nc2cccc(c2)C(F)(F)F
957607-L1	Telbivudine	05041PK	273819	3564.69	212700	1.65308	22.6153	CC1=CN([C@@H]2C[C@@H](O)[C@H](CO)O2)C(=O)NC1=O
131800-L3	Betamethasone 17,21-dipropionate	05037PK	144619	16934.4	115800	0.0350041	22.5703	CCC(=O)OCC(=O)[C@@]1(OC(=O)CC)[C@@H](C)CC2C3CCC4=CC(=O)C=C[C@]4(C)C3(F)[C@@H](O)C[C@]12C
756838-L1	Prednisolone Hemisuccinate	05037PK	144619	16934.4	115800	-0.175815	22.5703	C[C@]12C[C@H](O)C3C(CCC4=CC(=O)C=C[C@]34C)C1CC[C@]2(O)C(=O)COC(=O)CCC(=O)O
158932-L4	Doxazosin	05035PK	124394	16178.8	99990	0.958161	22.5512	COc1cc2nc(nc(N)c2cc1OC)N3CCN(CC3)C(=O)C4COc5ccccc5O4
735533-L2	Yohimbine Hydrochloride	05036PK	129006	14071.9	103100	1.27592	22.54	COC(=O)C1[C@@H](O)CC[C@H]2CN3CCc4c([nH]c5ccccc45)[C@@H]3C[C@H]12
255856-L4	Pyridoxine	05037PK	144619	16934.4	115900	0.625248	22.492	Cc1ncc(CO)c(CO)c1O
807172-L3	Fluticasone Propionate	05040PK	140462	13008.8	111800	0.61249	22.4885	CCC(=O)O[C@]1([C@H](C)C[C@H]2[C@@H]3C[C@H](F)C4=CC(=O)C=C[C@@]4(C)[C@]3(F)[C@@H](O)C[C@@]12C)C(=O)SCF
131197-L3	Cefoxitin	05038PK	151012	13785	120200	-0.549352	22.4536	CO[C@]1(NC(=O)Cc2cccs2)[C@H]3SCC(=C(N3C1=O)C(=O)O)COC(=O)N
129916-L5	Papaverine	05038PK	151012	13785	120200	-1.25233	22.4536	COc1ccc(Cc2nccc3cc(OC)c(OC)cc23)cc1OC
285904-L2	BIPHENYL-4-YL-ACETALDEHYDE	05036PK	129006	14071.9	103200	0.205134	22.453	OC(=O)Cc1ccc(cc1)c2ccccc2
129933-L5	Aminacrine	05036PK	129006	14071.9	103200	-0.407374	22.453	Nc1c2ccccc2nc3ccccc13
129985-L5	Amprolium	05035PK	124394	16178.8	100100	0.186059	22.4495	CCCc1ncc(C[n+]2ccccc2C)c(N)n1
131098-L5	Probucol	05035PK	124394	16178.8	100100	-0.202293	22.4495	CC(C)(C)c1cc(SC(C)(C)Sc2cc(c(O)c(c2)C(C)(C)C)C(C)(C)C)cc(c1O)C(C)(C)C
131125-L4	Sulfaguanidine	05039PK	124556	13080	99550	3.44	22.4319	NC(=N)NS(=O)(=O)c1ccc(N)cc1
955195-L1	Methoxyflurane	05041PK	273819	3564.69	213200	0.856701	22.4303	COC(F)(F)C(Cl)Cl
957615-L1	S-Adenosylmethionine	05041PK	273819	3564.69	213200	0.856321	22.4303	C[S+](CC[C@H](N)C(=O)O)C[C@H]1O[C@H]([C@H](O)[C@@H]1O)n2cnc3c(N)ncnc23
129885-L4	Edoxudine	05037PK	144619	16934.4	116000	2.44785	22.4137	CCC1=CN(C2OCC(O)C2CO)C(=O)NC1=O
957630-L1	Isoflurophate	05041PK	273819	3564.69	213300	0.129672	22.3933	CC(C)OP(=O)(F)OC(C)C
735557-L2	Flurothyl	05038PK	151012	13785	120300	-0.335951	22.3807	FC(F)(F)COCC(F)(F)F
130755-L3	Cloxyquin	05036PK	129006	14071.9	103300	-0.250326	22.366	Oc1ccc(Cl)c2cccnc12
286010-L1	Nystatin	05040PK	140462	13008.8	112000	2.63947	22.3316	CC1OC(=O)CC(O)CC(O)CC(O)CCC(O)C(O)CC(=O)CC(O)C(C(O)CC(O[C@@H]2O[C@H](C)[C@@H](O)[C@H](N)[C@@H]2O)\C=C\C=C\C=C\C=C\CC\C=C\C=C\C(C)C(O)C1C)C(=O)O
254962-L3	Sulpiride	05040PK	140462	13008.8	112000	0.751374	22.3316	CCN1CCCC1CNC(=O)c2cc(ccc2OC)S(=O)(=O)N
756732-L2	Naftifine	05041PK	273819	3564.69	213500	0.468159	22.3193	CN(C\C=C\c1ccccc1)Cc2cccc3ccccc23
131491-L5	Carvedilol, Carvedilol Phosphate	05038PK	151012	13785	120500	0.358352	22.235	COc1ccccc1OCCNCC(O)COc2cccc3[nH]c4ccccc4c23
130321-L5	Xylometazoline	05036PK	129006	14071.9	103500	1.32044	22.192	Cc1cc(cc(C)c1CC2=NCCN2)C(C)(C)C
131281-L5	Chloroxine	05037PK	144619	16934.4	116300	-0.335502	22.1787	Oc1c(Cl)cc(Cl)c2cccnc12
914977-L1	Sorafenib	05040PK	140462	13008.8	112200	0.334055	22.1747	CNC(=O)c1cc(Oc2ccc(NC(=O)Nc3ccc(Cl)c(c3)C(F)(F)F)cc2)ccn1
129907-L5	Theobromine	05035PK	124394	16178.8	100400	2.58784	22.1723	CN1C(=O)NC(=O)c2c1ncn2C
756921-L1	Meropenem	05038PK	151012	13785	120600	0.902657	22.1621	C[C@@H](O)[C@@H]1[C@H]2[C@@H](C)C(=C(N2C1=O)C(=O)O)SC3CN[C@@H](C3)C(=O)N(C)C
131772-L2	Orbifloxacin	05039PK	124556	13080	99870	-1.43872	22.1449	C[C@@H]1CN(C[C@H](C)N1)c2c(F)c(F)c3C(=O)C(=CN(C4CC4)c3c2F)C(=O)O
957987-L1	Mitiglinide	05041PK	273819	3564.69	214000	-0.569977	22.1343	OC(=O)[C@H](CC(=O)N1C[C@H]2CCCC[C@H]2C1)Cc3ccccc3
130774-L3	Dexamethasone	05036PK	129006	14071.9	103600	-1.6564	22.105	C[C@@H]1CC2C3CCC4=CC(=O)C=C[C@]4(C)[C@@]3(F)[C@@H](O)C[C@]2(C)[C@@]1(O)C(=O)CO
131388-L6	Taxol, Paclitaxel	05037PK	144619	16934.4	116400	0.839977	22.1004	CC(=O)O[C@H]1C(=O)[C@]2(C)[C@@H](O)C[C@H]3OC[C@@]3(OC(=O)C)C2[C@H](OC(=O)c4ccccc4)[C@]5(O)C[C@H](OC(=O)[C@H](O)[C@@H](NC(=O)c6ccccc6)c7ccccc7)C(=C1C5(C)C)C
131518-L3	Acetrizoic acid	05037PK	144619	16934.4	116400	-0.0844864	22.1004	CC(=O)Nc1c(I)cc(I)c(C(=O)O)c1I
131279-L5	Tenoxicam	05037PK	144619	16934.4	116400	-0.931305	22.1004	CN1C(=C(O)c2sccc2S1(=O)=O)C(=O)Nc3ccccn3
914985-L1	Ganaxolone	05040PK	140462	13008.8	112300	1.15004	22.0963	CC(=O)[C@H]1CC[C@H]2[C@@H]3CC[C@H]4C[C@](C)(O)CC[C@]4(C)[C@H]3CC[C@]12C
285917-L1	Zolmitriptan	05040PK	140462	13008.8	112300	-0.974521	22.0963	CN(C)CCc1c[nH]c2ccc(C[C@H]3COC(=O)N3)cc12
130003-L3	Bromocriptine Mesylate	05035PK	124394	16178.8	100500	1.72622	22.0799	CC(C)CC1N2C(=O)[C@](NC(=O)C3CN(C)[C@@H]4Cc5c(Br)[nH]c6cccc(C4=C3)c56)(OC2(O)[C@@H]7CCCN7C1=O)C(C)C
131825-L4	Salsalate	05035PK	124394	16178.8	100500	1.43793	22.0799	OC(=O)c1ccccc1OC(=O)c2ccccc2O
756748-L1	Phensuximide	05035PK	124394	16178.8	100500	0.779172	22.0799	CN1C(=O)CC(C1=O)c2ccccc2
735852-L2	Fludarabine Phosphate	05037PK	144619	16934.4	116500	1.72198	22.0221	Nc1nc(F)nc2c1ncn2[C@@H]3O[C@H](COP(=O)(O)O)[C@@H](O)[C@@H]3O
131682-L4	Cefdinir	05037PK	144619	16934.4	116500	0.873515	22.0221	Nc1nc(cs1)\C(=N\O)\C(=O)N[C@H]2[C@H]3SCC(=C(N3C2=O)C(=O)O)C=C
735562-L2	Doxorubicin	05037PK	144619	16934.4	116500	0.332814	22.0221	COc1cccc2C(=O)c3c(O)c4C[C@](O)(C[C@H](OC5C[C@H](N)[C@H](O)[C@H](C)O5)c4c(O)c3C(=O)c12)C(=O)CO
130878-L4	Methylthiouracil	05036PK	129006	14071.9	103700	0.361646	22.018	Cc1cc(O)nc(S)n1
756960-L1	Diclazuril	05038PK	151012	13785	120800	0.0327218	22.0164	Clc1ccc(cc1)C(C#N)c2c(Cl)cc(cc2Cl)N3N=CC(=O)NC3=O
130727-L5	Nylidrin	05035PK	124394	16178.8	100600	1.37053	21.9875	CC(CCc1ccccc1)NC(C)C(O)c2ccc(O)cc2
130871-L6	Methimazole	05035PK	124394	16178.8	100600	2.3787	21.9875	Cn1ccnc1S
756760-L1	Vilazodone	05035PK	124394	16178.8	100600	-0.741018	21.9875	NC(=O)c1oc2ccc(cc2c1)N3CCN(CCCCc4c[nH]c5ccc(cc45)C#N)CC3
955239-L1	Estrone sulfate	05041PK	273819	3564.69	214400	1.39544	21.9863	C[C@]12CC[C@H]3[C@@H](CCc4cc(OS(=O)(=O)O)ccc34)[C@@H]1CCC2=O
957588-L1	Pipotiazine	05041PK	273819	3564.69	214400	0.806895	21.9863	CN(C)S(=O)(=O)c1ccc2Sc3ccccc3N(CCCN4CCC(CCO)CC4)c2c1
756919-L1	Docusate Sodium	05038PK	151012	13785	120900	0.033459	21.9435	CCCCC(CC)COC(=O)CC(C(=O)OCC(CC)CCCC)S(=O)(=O)O
756943-L2	Entacapone	05040PK	140462	13008.8	112500	1.52107	21.9393	CCN(CC)C(=O)\C(=C\c1cc(O)c(O)c(c1)[N+](=O)[O-])\C#N
131409-L4	Lipoic Acid	05039PK	124556	13080	100100	3.20969	21.9385	OC(=O)CCCCC1CCSS1
130608-L6	Tropicamide	05036PK	129006	14071.9	103800	1.81909	21.931	CCN(Cc1ccncc1)C(=O)C(CO)c2ccccc2
131193-L4	Tranexamic Acid	05035PK	124394	16178.8	100700	0.0304487	21.8951	NC[C@@H]1CC[C@H](CC1)C(=O)O
285806-L2	Penciclovir	05035PK	124394	16178.8	100700	0.0164962	21.8951	Nc1nc(O)c2ncn(CCC(CO)CO)c2n1
756846-L1	Ziprasidone Mesylate, Ziprasidone	05037PK	144619	16934.4	116700	0.528177	21.8654	Clc1cc2NC(=O)Cc2cc1CCN3CCN(CC3)c4nsc5ccccc45
756844-L1	Etomidate	05037PK	144619	16934.4	116700	-1.11072	21.8654	CCOC(=O)c1cncn1[C@H](C)c2ccccc2
130824-L3	Fusidic Acid	05036PK	129006	14071.9	103900	-0.0761303	21.844	C[C@@H]1[C@H](O)CC[C@@]2(C)[C@H]1CC[C@@]3(C)C2[C@H](O)C[C@H]4\C(=C(\CCC=C(C)C)/C(=O)O)\[C@H](C[C@]34C)OC(=O)C
130771-L5	Deferoxamine	05036PK	129006	14071.9	103900	-1.12809	21.844	CC(=O)N(O)CCCCCNC(=O)CCC(=O)N(O)CCCCCNC(=O)CCC(=O)N(O)CCCCCN
88704-L10	Aminophylline, Theophylline	05041PK	273819	3564.69	214800	1.26155	21.8382	CN1C(=O)N(C)c2[nH]cnc2C1=O
255976-L3	Phthalylsulfathiazole	05035PK	124394	16178.8	100800	0.452354	21.8027	OC(=O)c1ccccc1C(=O)Nc2ccc(cc2)S(=O)(=O)Nc3nccs3
131005-L2	Hydroxyamphetamine	05035PK	124394	16178.8	100800	0.114014	21.8027	CC(N)Cc1ccc(O)cc1
967120-L1	Gadopentetate dimeglumine	05041PK	273819	3564.69	214900	1.164	21.8012	OC(=O)CN1CCN2CCN(CC(=O)O)CC(=O)O[Gd](OC(=O)C1)OC(=O)C2
957981-L1	Frovatriptan Succinate Monohydrate	05041PK	273819	3564.69	215000	1.60668	21.7642	CN[C@H]1CCc2[nH]c3ccc(cc3c2C1)C(=O)N
285747-L2	Idebenone	05039PK	124556	13080	100300	0.0929395	21.7591	COC1=C(OC)C(=O)C(=C(C)C1=O)CCCCCCCCCCO
757052-L1	Iproheptine	05039PK	124556	13080	100300	-0.464017	21.7591	CC(C)CCCC(C)NC(C)C
131028-L3	Gamma-Phenyl-Butyric Acid	05038PK	151012	13785	121200	2.04491	21.7249	OC(=O)CCCc1ccccc1
131836-L4	Suramin	05038PK	151012	13785	121200	1.24655	21.7249	Cc1ccc(cc1NC(=O)c2cccc(NC(=O)Nc3cccc(c3)C(=O)Nc4cc(ccc4C)C(=O)Nc5ccc(c6cc(cc(c56)S(=O)(=O)O)S(=O)(=O)O)S(=O)(=O)O)c2)C(=O)Nc7ccc(c8cc(cc(c78)S(=O)(=O)O)S(=O)(=O)O)S(=O)(=O)O
255801-L2	Imipenem	05038PK	151012	13785	121200	-0.8333	21.7249	C[C@@H](O)[C@@H]1[C@H]2CC(=C(N2C1=O)C(=O)O)SCC\N=C\N
957936-L1	Tafluprost (free acid)	05041PK	273819	3564.69	215200	0.108887	21.6902	OC1CC(O)C(\C=C\C(F)(F)COc2ccccc2)C1C\C=C\CCCC(=O)O
130904-L5	Primidone	05036PK	129006	14071.9	104100	1.58459	21.67	CCC1(C(=O)NCNC1=O)c2ccccc2
130038-L5	Emetine, Emetine Dihydrochloride	05036PK	129006	14071.9	104100	0.0164693	21.67	CC[C@H]1CN2CCc3cc(OC)c(OC)cc3C2C[C@@H]1CC4NCCc5cc(OC)c(OC)cc45
130882-L4	Nitromide	05036PK	129006	14071.9	104100	-1.15924	21.67	NC(=O)c1cc(cc(c1)[N+](=O)[O-])[N+](=O)[O-]
80330-L4	Acexamic Acid	05039PK	124556	13080	100400	0.0192123	21.6694	CC(=O)NCCCCCC(=O)O
756927-L1	Daptomycin (5 Millimolar/dmso)	05038PK	151012	13785	121300	-0.0796779	21.652	CCCCCCCCCC(=O)N[C@@H](Cc1c[nH]c2ccccc12)C(=O)N[C@@H](CC(=O)N)C(=O)N[C@@H](CC(=O)O)C(=O)N[C@H]3[C@H](C)OC(=O)[C@H](CC(=O)c4ccccc4N)NC(=O)C(NC(=O)[C@@H](CO)NC(=O)CNC(=O)[C@H](CC(=O)O)NC(=O)[C@@H](C)NC(=O)[C@H](CC(=O)O)NC(=O)[C@H](CCCN)NC(=O)CNC3=O)[C@@H](C)CC(=O)O
131239-L6	Tinidazole	05037PK	144619	16934.4	117000	-0.788417	21.6305	CCS(=O)(=O)CCn1c(C)ncc1[N+](=O)[O-]
285835-L1	Gemcitabine	05040PK	140462	13008.8	112900	0.923897	21.6255	NC1=NC(=O)N(C=C1)[C@@H]2O[C@H](CO)[C@@H](O)C2(F)F
285892-L1	Quinine	05040PK	140462	13008.8	112900	0.225146	21.6255	COc1ccc2nccc([C@@H](O)[C@@H]3C[C@@H]4CCN3C[C@@H]4C=C)c2c1
756741-L1	Vorinostat	05035PK	124394	16178.8	101000	6.71214	21.6178	ONC(=O)CCCCCCC(=O)Nc1ccccc1
131797-L3	Gatifloxacin	05037PK	144619	16934.4	117100	0.0883961	21.5522	COc1c(N2CCNC(C)C2)c(F)cc3C(=O)C(=CN(C4CC4)c13)C(=O)O
756747-L1	Paliperidone	05035PK	124394	16178.8	101100	0.893224	21.5254	CC1=C(CCN2CCC(CC2)c3noc4cc(F)ccc34)C(=O)N5CCC[C@@H](O)C5=N1
756724-L1	Olmesartan	05035PK	124394	16178.8	101100	0.80199	21.5254	CCCc1nc(c(C(=O)O)n1Cc2ccc(cc2)c3ccccc3c4nn[nH]n4)C(C)(C)O
957617-L1	Skelid, Acide tiludronique [INN-French]; Acido tiludronico [INN-Spanish]; Acidum tiludronicum [INN-Latin]; Tiludronate disodium; Tiludronic acid; Tiludronic Acid Disodium Salt	05041PK	273819	3564.69	215700	1.98153	21.5052	OP(=O)(O)C(Sc1ccc(Cl)cc1)P(=O)(O)O
130317-L3	Inosine	05039PK	124556	13080	100600	0.0273775	21.49	OC[C@H]1OC([C@H](O)[C@@H]1O)n2cnc3c(O)ncnc23
131254-L6	Pridinol	05039PK	124556	13080	100600	-0.996718	21.49	OC(CCN1CCCCC1)(c2ccccc2)c3ccccc3
255191-L3	Selegiline	05040PK	140462	13008.8	113100	1.2363	21.4686	C[C@H](Cc1ccccc1)N(C)CC#C
255670-L2	Chlorphenesin Carbamate	05040PK	140462	13008.8	113100	0.230142	21.4686	NC(=O)OCC(O)COc1ccc(Cl)cc1
915035-L1	Delavirdine	05040PK	140462	13008.8	113100	-0.304746	21.4686	CC(C)Nc1cccnc1N2CCN(CC2)C(=O)c3cc4cc(NS(=O)(=O)C)ccc4[nH]3
756928-L1	Tenofovir	05038PK	151012	13785	121600	0.171775	21.4334	C[C@H](Cn1cnc2c(N)ncnc12)OCP(=O)(O)O
756953-L1	Cefepime Hydrochloride	05038PK	151012	13785	121600	-1.3188	21.4334	CO\N=C(\C(=O)NC1C2SCC(=C(N2C1=O)C(=O)O)C[N+]3(C)CCCC3)/c4csc(N)n4
285651-L1		05040PK	140462	13008.8	113200	1.37352	21.3901	CC(C)NC[C@H](O)COc1cccc2[nH]ccc12
36417-L3	Stavudine	05038PK	151012	13785	121700	0.0979386	21.3605	CC1=CN([C@@H]2O[C@H](CO)C=C2)C(=O)NC1=O
756916-L1	Milnacipran Hydrochloride	05038PK	151012	13785	121700	-0.104574	21.3605	CCN(CC)C(=O)C1(CC1CN)c2ccccc2
131189-L5	Folic Acid	05035PK	124394	16178.8	101300	0.766604	21.3406	Nc1nc(O)c2nc(CNc3ccc(cc3)C(=O)N[C@@H](CCC(=O)O)C(=O)O)cnc2n1
130297-L4	Betahistine	05036PK	129006	14071.9	104500	-0.473608	21.322	CNCCc1ccccn1
130787-L4	Digitoxin	05036PK	129006	14071.9	104500	-2.10968	21.322	C[C@H]1O[C@H](C[C@H](O)[C@@H]1O)O[C@H]2[C@@H](O)C[C@H](O[C@H]3[C@@H](O)C[C@H](O[C@H]4CC[C@@]5(C)[C@H](CCC6C5CC[C@]7(C)[C@H](CC[C@]67O)C8=CC(=O)OC8)C4)O[C@@H]3C)O[C@@H]2C
757073-L1	Lithium Citrate	05037PK	144619	16934.4	117400	0.0730016	21.3172	[Li+]
285765-L1	Estrone	05040PK	140462	13008.8	113300	1.85779	21.3117	C[C@]12CC[C@H]3[C@@H](CCc4cc(O)ccc34)[C@@H]1CCC2=O
286024-L1	Medroxyprogesterone Acetate	05040PK	140462	13008.8	113300	1.22192	21.3117	C[C@H]1C[C@@H]2[C@H](CC[C@@]3(C)[C@H]2CC[C@]3(OC(=O)C)C(=O)C)[C@@]4(C)CCC(=O)C=C14
131512-L2	Valdecoxib	05040PK	140462	13008.8	113300	0.145212	21.3117	Cc1onc(c2ccccc2)c1c3ccc(cc3)S(=O)(=O)N
757030-L1	Fenipentol	05039PK	124556	13080	100800	0.0434278	21.3106	CCCCC(O)c1ccccc1
955232-L1	Aprindine	05041PK	273819	3564.69	216300	0.239476	21.2832	CCN(CC)CCCN(C1Cc2ccccc2C1)c3ccccc3
756731-L1	Guanadrel	05035PK	124394	16178.8	101400	-0.229899	21.2482	NC(=N)NCC1COC2(CCCCC2)O1
130950-L10	Tamoxifen	05036PK	129006	14071.9	104600	3.2178	21.2349	CC\C(=C(/c1ccccc1)\c2ccc(OCCN(C)C)cc2)\c3ccccc3
131180-L6	Clotrimazole	05036PK	129006	14071.9	104600	0.597038	21.2349	Clc1ccccc1C(c2ccccc2)(c3ccccc3)n4ccnc4
285764-L1	Estriol	05040PK	140462	13008.8	113400	1.71177	21.2332	C[C@]12CC[C@H]3[C@@H](CCc4cc(O)ccc34)[C@@H]1C[C@@H](O)[C@@H]2O
255681-L2	Cinnarizine	05040PK	140462	13008.8	113400	0.413589	21.2332	C(\C=C\c1ccccc1)N2CCN(CC2)C(c3ccccc3)c4ccccc4
80003-L3	Carzenide	05039PK	124556	13080	100900	-2.67015	21.2209	NS(=O)(=O)c1ccc(cc1)C(=O)O
28813-L5	Adiphenine Hydrochloride	05037PK	144619	16934.4	117600	-1.54598	21.1606	CCN(CC)CCOC(=O)C(c1ccccc1)c2ccccc2
756746-L1	Dasatinib	05035PK	124394	16178.8	101500	8.29876	21.1558	Cc1nc(Nc2ncc(s2)C(=O)Nc3c(C)cccc3Cl)cc(n1)N4CCN(CCO)CC4
286006-L2	Zileuton	05038PK	151012	13785	122000	0.375138	21.1419	CC(N(O)C(=O)N)c1cc2ccccc2s1
255708-L3	Bambuterol	05039PK	124556	13080	101000	-0.646294	21.1312	CN(C)C(=O)Oc1cc(OC(=O)N(C)C)cc(c1)C(O)CNC(C)(C)C
129884-L2	Aloin	05039PK	124556	13080	101000	-1.68248	21.1312	OC[C@H]1O[C@@H](OC2c3cccc(O)c3C(=O)c4c(O)cc(CO)cc24)[C@H](O)[C@@H](O)[C@@H]1O
131340-L4	Roxithromycin	05037PK	144619	16934.4	117700	0.26977	21.0823	CC[C@H]1OC(=O)[C@H](C)[C@@H](O[C@H]2C[C@@](C)(OC)[C@@H](O)[C@H](C)O2)[C@H](C)[C@@H](O[C@@H]3O[C@H](C)C[C@@H]([C@H]3O)N(C)C)[C@](C)(O)C[C@@H](C)\C(=N/OCOCCOC)\[C@H](C)[C@@H](O)[C@]1(C)O
756758-L4	Fenoldopam	05040PK	140462	13008.8	113600	1.42475	21.0763	Oc1ccc(cc1)C2CNCCc3c(Cl)c(O)c(O)cc23
285915-L1	Succimer	05040PK	140462	13008.8	113600	0.579184	21.0763	OC(=O)[C@H](S)[C@H](S)C(=O)O
130766-L3	Cyproterone Acetate	05038PK	151012	13785	122100	-1.30292	21.069	CC(=O)O[C@@]1(CCC2C3C=C(Cl)C4=CC(=O)[C@@H]5C[C@@H]5[C@]4(C)C3CC[C@]12C)C(=O)C
131676-L4	Valsartan	05035PK	124394	16178.8	101600	1.17815	21.0634	CCCCC(=O)N(Cc1ccc(cc1)c2ccccc2c3nn[nH]n3)[C@@H](C(C)C)C(=O)O
130262-L3	Norethindrone Acetate	05036PK	129006	14071.9	104800	-1.11641	21.0609	CC(=O)O[C@]1(CCC2C3CCC4=CC(=O)CC[C@@H]4C3CC[C@]12C)C#C
285794-L3	Carmofur	05039PK	124556	13080	101100	3.08013	21.0415	CCCCCCNC(=O)N1C=C(F)C(=O)NC1=O
957934-L1	Udenafil	05041PK	273819	3564.69	217000	-0.134003	21.0242	CCCOc1ccc(cc1c2nc(O)c3c(n2)c(CCC)nn3C)S(=O)(=O)NCCC4CCCN4C
131238-L3	Trimethyl Glycine	05037PK	144619	16934.4	117800	-0.0352485	21.0039	C[N+](C)(C)CC(=O)O
131378-L4	Loratadine	05037PK	144619	16934.4	117800	-1.96836	21.0039	CCOC(=O)N1CCC(=C2c3ccc(Cl)cc3CCc4cccnc24)CC1
756904-L1	Voriconazole	05038PK	151012	13785	122200	1.73528	20.9962	C[C@@H](c1ncncc1F)[C@](O)(Cn2cncn2)c3ccc(F)cc3F
130760-L4	P-Cresol	05038PK	151012	13785	122200	1.10982	20.9962	Cc1ccc(O)cc1
955228-L1	Pemirolast	05041PK	273819	3564.69	217100	-0.204236	20.9872	CC1=CC=CN2C(=O)C(=CN=C12)c3nn[nH]n3
130949-L5	Sulindac	05036PK	129006	14071.9	104900	2.43981	20.9739	CC1=C(CC(=O)O)c2cc(F)ccc2/C/1=C\c3ccc(cc3)S(=O)C
130807-L3	Estradiol	05036PK	129006	14071.9	104900	-0.87573	20.9739	C[C@]12CCC3C(CCc4cc(O)ccc34)C1CC[C@@H]2O
757059-L1	Mexeneone	05039PK	124556	13080	101200	2.08698	20.9518	COc1ccc(C(=O)c2ccc(C)cc2)c(O)c1
129922-L3	Aminothiazole	05039PK	124556	13080	101200	-0.0192123	20.9518	Nc1nccs1
957963-L1	Octreotide	05041PK	273819	3564.69	217200	1.46915	20.9502	C[C@@H](O)[C@@H](CO)NC(=O)[C@@H]1CSSC[C@H](NC(=O)[C@H](N)Cc2ccccc2)C(=O)N[C@@H](Cc3ccccc3)C(=O)N[C@H](Cc4c[nH]c5ccccc45)C(=O)N[C@@H](CCCCN)C(=O)N[C@@H](C(C)O)C(=O)N1
735528-L2	Acarbose	05037PK	144619	16934.4	117900	-0.297443	20.9256	C[C@H]1O[C@H](O[C@H]2[C@H](O)[C@@H](O)[C@@H](O[C@H]3[C@H](O)[C@@H](O)C(O)O[C@@H]3CO)O[C@@H]2CO)[C@H](O)[C@@H](O)[C@@H]1N[C@H]4C=C(CO)[C@@H](O)[C@H](O)[C@H]4O
131287-L3	Liothyronine	05037PK	144619	16934.4	117900	-0.420233	20.9256	N[C@@H](Cc1cc(I)c(Oc2ccc(O)c(I)c2)c(I)c1)C(=O)O
285832-L2	Desloratadine	05038PK	151012	13785	122300	-0.307086	20.9233	Clc1ccc2C(=C3CCNCC3)c4ncccc4CCc2c1
955197-L1	Amprenavir	05041PK	273819	3564.69	217300	2.29911	20.9132	CC(C)CN(CC(O)C(Cc1ccccc1)NC(=O)OC2CCOC2)S(=O)(=O)c3ccc(N)cc3
285858-L4	Oxaprozin	05037PK	144619	16934.4	118000	0.0158221	20.8473	OC(=O)CCc1oc(c2ccccc2)c(n1)c3ccccc3
131183-L2	Monensin Sodium (monensin A Is Shown)	05037PK	144619	16934.4	118000	-0.923364	20.8473	CC[C@]1(O)OC([C@@H](C)C[C@H]1C)[C@H]2C[C@H](C)C(O2)[C@]3(CC)CC[C@@H](O3)[C@]4(C)CCC5(C[C@H](O)[C@@H](C)[C@H](O5)[C@H](C)[C@@H](OC)[C@H](C)C(=O)O)O4
130903-L6	Primaquine	05036PK	129006	14071.9	105100	-0.0822035	20.7999	COc1cc(NC(C)CCCN)c2ncccc2c1
255610-L3	Dexpanthenol	05035PK	124394	16178.8	101900	0.215909	20.7862	CC(C)(CO)[C@@H](O)C(=O)NCCCO
131160-L3	Flumethasone	05035PK	124394	16178.8	101900	-0.472366	20.7862	C[C@@H]1CC2C3C[C@H](F)C4=CC(=O)C=C[C@]4(C)[C@@]3(F)[C@@H](O)C[C@]2(C)[C@@]1(O)C(=O)CO
285720-L3	Nicotinamide	05035PK	124394	16178.8	101900	-2.02319	20.7862	NC(=O)c1cccnc1
735553-L2	Thiostrepton	05038PK	151012	13785	122500	-0.168146	20.7775	CCC(C)C1NC2C=Cc3c(cc(nc3C2O)C(=O)OC(C)C4NC(=O)c5csc(n5)C(NC(=O)C6CSC(=N6)\C(=C/C)\NC(=O)C(NC(=O)c7csc(n7)C8(CCC(=NC8c9csc4n9)c%10nc(cs%10)C(=O)NC(=C)C(=O)NC(=C)C(=O)N)NC(=O)C(C)NC(=O)C(=C)NC(=O)C(C)NC1=O)C(C)O)C(C)(O)C(C)O)C(C)O
757023-L1	Loxoprofen	05039PK	124556	13080	101400	0.761567	20.7724	CC(C(=O)O)c1cccc(CC2CCCC2=O)c1
756824-L1	Amlodipine	05037PK	144619	16934.4	118100	0.512477	20.769	CCO\C(=C/1\C(C(=C(C)N=C1COCCN)C(=O)OC)c2ccccc2Cl)\O
131393-L3	Clobetasol Propionate	05037PK	144619	16934.4	118100	-1.25532	20.769	CCC(=O)O[C@@]1([C@@H](C)CC2C3CCC4=CC(=O)C=C[C@]4(C)[C@@]3(F)[C@@H](O)C[C@]12C)C(=O)CCl
957983-L1	rac-Rotigotine Hydrochloride	05041PK	273819	3564.69	217800	1.79854	20.7282	CCCN(CCc1cccs1)C2CCc3c(O)cccc3C2
130907-L5	Procaine, Novocain	05036PK	129006	14071.9	105200	0.0369755	20.7129	CCN(CC)CCOC(=O)c1ccc(N)cc1
131513-L4	Zoxazolamine	05038PK	151012	13785	122600	-0.189469	20.7047	Nc1oc2ccc(Cl)cc2n1
130190-L4	Nicotine	05038PK	151012	13785	122600	-0.478067	20.7047	CN1CCC[C@H]1c2cccnc2
254858-L2	Protriptyline	05037PK	144619	16934.4	118200	-0.153823	20.6907	CNCCCC1c2ccccc2C=Cc3ccccc13
756827-L1	Nitazoxanide	05037PK	144619	16934.4	118200	-0.287058	20.6907	CC(=O)Oc1ccccc1C(=O)Nc2ncc(s2)[N+](=O)[O-]
131779-L3	Trichlormethine, Trichlormethine Hydrochloride	05039PK	124556	13080	101500	-0.733309	20.6827	ClCCN(CCCl)CCCl
757018-L1	Barbital	05039PK	124556	13080	101500	-0.865594	20.6827	CCC1(CC)C(=O)NC(=O)NC1=O
757007-L1	Oxiniacic Acid	05039PK	124556	13080	101500	-1.3766	20.6827	OC(=O)c1ccc[n+]([O-])c1
955231-L1	Scopolamine	05041PK	273819	3564.69	218000	0.871873	20.6542	CN1[C@@H]2C[C@H](C[C@H]1[C@@H]3O[C@H]23)OC(=O)[C@H](CO)c4ccccc4
957948-L1	Lubiprostone	05041PK	273819	3564.69	218100	-0.129672	20.6172	CCCCC(F)(F)[C@@]1(O)CC[C@@H]2[C@@H](CCCCCCC(=O)O)C(=O)C[C@H]2O1
131334-L5	Midodrine	05037PK	144619	16934.4	118300	-0.0196707	20.6123	COc1ccc(OC)c(c1)C(O)CNC(=O)CN
131336-L3	Naltrexone Hydrochloride	05037PK	144619	16934.4	118300	-0.632029	20.6123	Oc1ccc2C[C@H]3N(CC4CC4)CCC56[C@@H](Oc1c25)C(=O)CC[C@@]36O
735506-L2	Fluorescein	05035PK	124394	16178.8	102100	-0.0524062	20.6013	Oc1ccc2c(Oc3cc(O)ccc3C24OC(=O)c5ccccc45)c1
130053-L3	Saccharin	05035PK	124394	16178.8	102100	-0.197468	20.6013	O=C1NS(=O)(=O)c2ccccc12
131242-L4	Dinitolmide	05039PK	124556	13080	101600	-0.0424272	20.593	Cc1c(cc(cc1[N+](=O)[O-])[N+](=O)[O-])C(=O)N
255816-L2	Nifuroxazide	05039PK	124556	13080	101600	-0.645533	20.593	Oc1ccc(cc1)C(=O)N\N=C\c2oc(cc2)[N+](=O)[O-]
957555-L1	Anidulafungin	05041PK	273819	3564.69	218300	0.126755	20.5432	CCCCCOc1ccc(cc1)c2ccc(cc2)c3ccc(cc3)C(=O)N[C@H]4C[C@@H](O)[C@@H](O)NC(=O)[C@@H]5[C@@H](O)[C@@H](C)CN5C(=O)[C@@H](NC(=O)[C@@H](NC(=O)[C@@H]6C[C@@H](O)CN6C(=O)[C@@H](NC4=O)[C@@H](C)O)[C@H](O)[C@@H](O)c7ccc(O)cc7)[C@@H](C)O
735639-L2	Chlormadinone Acetate	05037PK	144619	16934.4	118400	2.61059	20.534	CC(=O)O[C@@]1(CCC2C3C=C(Cl)C4=CC(=O)CC[C@]4(C)C3CC[C@]12C)C(=O)C
735785-L2	Lobendazole	05037PK	144619	16934.4	118400	0.00800269	20.534	CCOC(=O)Nc1nc2ccccc2[nH]1
735868-L2	Anagrelide	05037PK	144619	16934.4	118400	-1.04731	20.534	Clc1ccc2N=C3NC(=O)CN3Cc2c1Cl
131687-L3	Almotriptan	05038PK	151012	13785	122900	-2.31434	20.4861	CN(C)CCc1c[nH]c2ccc(CS(=O)(=O)N3CCCC3)cc12
957966-L1	Ergoloid mesylate	05041PK	273819	3564.69	218500	0.700636	20.4692	CC(C)[C@@]1(NC(=O)[C@@H]2C[C@H]3[C@@H](Cc4c[nH]c5cccc3c45)N(C)C2)O[C@@]6(O)[C@@H]7CCCN7C(=O)[C@H](C)N6C1=O
129887-L5	Perhexiline	05037PK	144619	16934.4	118500	0.742723	20.4557	C(C(C1CCCCC1)C2CCCCC2)C3CCCCN3
131236-L3	Benzyl Benzoate	05037PK	144619	16934.4	118500	-1.14328	20.4557	O=C(OCc1ccccc1)c2ccccc2
130335-L4	Celecoxib	05037PK	144619	16934.4	118500	-2.28352	20.4557	Cc1ccc(cc1)c2cc(nn2c3ccc(cc3)S(=O)(=O)N)C(F)(F)F
957554-L1	Cabazitaxel	05041PK	273819	3564.69	218600	1.70675	20.4322	CO[C@H]1C[C@H]2OC[C@@]2(OC(=O)C)[C@H]3[C@H](OC(=O)c4ccccc4)[C@]5(O)C[C@H](OC(=O)[C@H](O)[C@@H](NC(=O)OC(C)(C)C)c6ccccc6)C(=C([C@@H](OC)C(=O)[C@]13C)C5(C)C)C
756753-L2	Dabigatran etexilate	05041PK	273819	3564.69	218600	0.98649	20.4322	CCCCCCOC(=O)\N=C(/N)\c1ccc(NCc2nc3cc(ccc3n2C)C(=O)N(CCC(=O)OCC)c4ccccn4)cc1
130726-L7	Nortriptyline	05035PK	124394	16178.8	102300	-0.280697	20.4165	CNCCC=C1c2ccccc2CCc3ccccc13
131257-L4	Ambroxol Hydrochloride	05039PK	124556	13080	101800	-0.835134	20.4135	Nc1c(Br)cc(Br)cc1CNC2CCC(O)CC2
130100-L3	Lanatoside C	05038PK	151012	13785	123000	0.168146	20.4132	C[C@H]1O[C@H](C[C@H](O)[C@@H]1O[C@H]2C[C@H](O)[C@H](O[C@H]3C[C@H](OC(=O)C)[C@H](O[C@@H]4O[C@H](CO)[C@@H](O)[C@H](O)[C@H]4O)[C@@H](C)O3)[C@@H](C)O2)O[C@H]5CC[C@@]6(C)C(CCC7C6C[C@@H](O)[C@]8(C)[C@H](CC[C@]78O)C9=CC(=O)OC9)C5
131347-L6	Thiram	05038PK	151012	13785	123000	-0.990728	20.4132	CN(C)C(=S)SSC(=S)N(C)C
955234-L1	Methyl aminolevulinate	05041PK	273819	3564.69	218700	1.15007	20.3952	COC(=O)CCC(=O)CN
255658-L2	Ornidazole	05037PK	144619	16934.4	118600	0.0136229	20.3774	Cc1ncc([N+](=O)[O-])n1CC(O)CCl
757061-L1	Sorbitol	05039PK	124556	13080	101900	1.25552	20.3238	OC[C@@H](O)[C@H](O)[C@@H](O)[C@H](O)CO
130257-L4	(-)-ephedrine, N-methyl, N-methyl (-)ephedrine [1r,2s]	05039PK	124556	13080	101900	-0.853346	20.3238	C[C@@H]([C@H](O)c1ccccc1)N(C)C
130188-L5	Astemizole	05037PK	144619	16934.4	118700	-0.483949	20.2991	COc1ccc(CCN2CCC(CC2)Nc3nc4ccccc4n3Cc5ccc(F)cc5)cc1
955236-L1	Plerixafor	05041PK	273819	3564.69	219100	-0.239476	20.2472	C(N1CCCNCCNCCCNCC1)c2ccc(CN3CCCNCCNCCCNCC3)cc2
131416-L4	2-thiouracil	05039PK	124556	13080	102000	1.97294	20.2341	Oc1ccnc(S)n1
757046-L1	Sulfacarbamide	05039PK	124556	13080	102000	0.192603	20.2341	NC(=O)NS(=O)(=O)c1ccc(N)cc1
735548-L2	Gemifloxacin	05035PK	124394	16178.8	102500	1.75046	20.2317	CO\N=C\1/CN(CC1CN)c2nc3N(C=C(C(=O)O)C(=O)c3cc2F)C4CC4
130854-L4	Indoprofen	05036PK	129006	14071.9	105800	-0.205205	20.1909	CC(C(=O)O)c1ccc(cc1)N2Cc3ccccc3C2=O
130699-L5	Phenindione	05035PK	124394	16178.8	102600	-0.39299	20.1393	O=C1C(C(=O)c2ccccc12)c3ccccc3
967086-L1	Dexfenfluramine	05041PK	273819	3564.69	219400	0.893486	20.1361	CCN[C@@H](C)Cc1cccc(c1)C(F)(F)F
131548-L5	Pirenperone	05036PK	129006	14071.9	105900	0.0913849	20.1039	CC1=C(CCN2CCC(CC2)C(=O)c3ccc(F)cc3)C(=O)N4C=CC=CC4=N1
129893-L5	Butamben	05036PK	129006	14071.9	105900	-1.66697	20.1039	CCCCOC(=O)c1ccc(N)cc1
967089-L1	Hydromorphone	05041PK	273819	3564.69	219500	3.52838	20.0991	CN1CC[C@@]23[C@H]4CCC(=O)[C@@H]2Oc5c(O)ccc(C[C@@H]14)c35
957571-L1	L-Asparagine	05041PK	273819	3564.69	219500	0.662706	20.0991	N[C@@H](CC(=O)N)C(=O)O
957954-L1	Oxprenolol	05041PK	273819	3564.69	219500	0.0924664	20.0991	CC(C)NCC(O)COc1ccccc1OCC=C
131361-L3	Resorcinol Monoacetate	05037PK	144619	16934.4	119000	1.1847	20.0641	CC(=O)Oc1cccc(O)c1
967083-L1	Ethinamate	05041PK	273819	3564.69	219600	0.0171513	20.0621	NC(=O)OC1(CCCCC1)C#C
914982-L1	2-methoxyestradiol	05040PK	140462	13008.8	114900	0.54821	20.0563	COc1cc2[C@@H]3CC[C@@]4(C)[C@@H](O)CC[C@@H]4[C@H]3CCc2cc1O
756970-L1	Prasterone	05039PK	124556	13080	102200	0.449328	20.0547	C[C@]12CCC3C(CC=C4C[C@@H](O)CC[C@]34C)[C@@H]1CCC2=O
756725-L1	Cefmenoxime Hydrochloride	05035PK	124394	16178.8	102700	0.107431	20.0469	CO\N=C(\C(=O)NC1C2SCC(=C(N2C1=O)C(=O)O)CSc3nnnn3C)/c4csc(N)n4
130938-L5	Sulfacetamide	05036PK	129006	14071.9	106000	0.128146	20.0169	CC(=O)NS(=O)(=O)c1ccc(N)cc1
735514-L2	Deracoxib	05037PK	144619	16934.4	119100	0.043801	19.9858	COc1ccc(cc1F)c2cc(nn2c3ccc(cc3)S(=O)(=O)N)C(F)F
915017-L1	Cefepime	05040PK	140462	13008.8	115000	0.975054	19.9778	CO\N=C(/C(=O)N[C@H]1[C@H]2SCC(=C(N2C1=O)C(=O)O)C[N+]3(C)CCCC3)\c4csc(N)n4
130753-L6	Griseofulvin	05038PK	151012	13785	123600	-1.02589	19.976	COC1=CC(=O)C[C@@H](C)[C@]12Oc3c(Cl)c(OC)cc(OC)c3C2=O
129988-L5	Antipyrine	05035PK	124394	16178.8	102800	0.445209	19.9545	CN1N(C(=O)C=C1C)c2ccccc2
756766-L1	Diflorasone Diacetate	05035PK	124394	16178.8	102800	-1.41964	19.9545	C[C@H]1CC2C3C[C@H](F)C4=CC(=O)C=C[C@]4(C)[C@@]3(F)[C@@H](O)C[C@]2(C)[C@@]1(OC(=O)C)C(=O)COC(=O)C
756792-L1	Terconazole	05036PK	129006	14071.9	106100	2.0329	19.9299	CC(C)N1CCN(CC1)c2ccc(OC[C@H]3CO[C@@](Cn4cncn4)(O3)c5ccc(Cl)cc5Cl)cc2
957540-L1	Cinacalcet	05041PK	273819	3564.69	220000	1.5491	19.9141	C[C@@H](NCCCc1cccc(c1)C(F)(F)F)c2cccc3ccccc23
756813-L1	Imexon	05037PK	144619	16934.4	119200	0.508812	19.9075	N=C1NC(=O)N2CC12
915022-L1	Cilastatin	05040PK	140462	13008.8	115100	1.93838	19.8994	CC1(C)C[C@H]1C(=O)N\C(=C/CCCCSC[C@@H](N)C(=O)O)\C(=O)O
129937-L7	Erythromycin	05039PK	124556	13080	102400	-0.127041	19.8753	CC[C@H]1OC(=O)[C@H](C)[C@@H](O[C@H]2C[C@@](C)(OC)[C@@H](O)[C@H](C)O2)[C@H](C)[C@@H](O[C@@H]3O[C@H](C)C[C@@H]([C@H]3O)N(C)C)[C@](C)(O)C[C@@H](C)C(=O)[C@H](C)[C@@H](O)[C@]1(C)O
130047-L5	(Â±)-octopamine Hydrochloride, Octopamine Hydrochloride	05039PK	124556	13080	102400	-0.872238	19.8753	NCC(O)c1ccc(O)cc1
130920-L4	Pyrimethamine	05036PK	129006	14071.9	106200	0.850472	19.8428	CCc1nc(N)nc(N)c1c2ccc(Cl)cc2
285687-L1	Finasteride	05040PK	140462	13008.8	115200	-0.0386345	19.8209	CC(C)(C)NC(=O)[C@H]1CC[C@H]2[C@@H]3CC[C@H]4NC(=O)C=C[C@]4(C)[C@H]3CC[C@]12C
733075-L2	Proflavine	05039PK	124556	13080	102500	1.35955	19.7856	Nc1ccc2cc3ccc(N)cc3nc2c1
130227-L6	Capsaicin	05039PK	124556	13080	102500	-1.04515	19.7856	CCCCCCCCC(=O)NCc1ccc(O)c(OC)c1
130108-L4	Fendiline	05039PK	124556	13080	102500	-1.54627	19.7856	CC(NCCC(c1ccccc1)c2ccccc2)c3ccccc3
255807-L3	Mesoridazine	05035PK	124394	16178.8	103000	0.252492	19.7697	CN1CCCCC1CCN2c3ccccc3Sc4ccc(cc24)S(=O)C
255696-L2	Cefoperazone sodium salt	05041PK	273819	3564.69	220400	0.069274	19.7661	CCN1CCN(C(=O)N[C@@H](C(=O)N[C@H]2[C@H]3SCC(=C(N3C2=O)C(=O)O)CSc4nnnn4C)c5ccc(O)cc5)C(=O)C1=O
731140-L2	Procodazole	05039PK	124556	13080	102600	1.2119	19.6959	OC(=O)CCc1nc2ccccc2[nH]1
255741-L3	Buflomedil, Buflomedil Hydrochloride	05039PK	124556	13080	102600	-1.79887	19.6959	COc1cc(OC)c(C(=O)CCCN2CCCC2)c(OC)c1
131502-L3	Candesartan Cilextil	05038PK	151012	13785	124000	0.678198	19.6845	CCOc1nc2cccc(C(=O)OC(C)OC(=O)OC3CCCCC3)c2n1Cc4ccc(cc4)c5ccccc5c6nn[nH]n6
756723-L1	Linagliptin	05035PK	124394	16178.8	103100	0.25526	19.6773	CC#CCn1c(nc2N(C)C(=O)N(Cc3nc(C)c4ccccc4n3)C(=O)c12)N5CCC[C@@H](N)C5
756818-L1	Iothalamic Acid	05037PK	144619	16934.4	119500	0.107822	19.6725	CNC(=O)c1c(I)c(NC(=O)C)c(I)c(C(=O)O)c1I
130909-L5	Procyclidine	05036PK	129006	14071.9	106400	1.00906	19.6688	OC(CCN1CCCC1)(C2CCCCC2)c3ccccc3
959906-L1	Verteporfin	05041PK	273819	3564.69	220800	0.600225	19.6181	COC(=O)CCc1c(C)c2cc3[nH]c(cc4[nH]c(cc5nc(cc1n2)c(CCC(=O)O)c5C)c(C=C)c4C)C6=CC=C([C@@H](C(=O)OC)[C@@]36C)C(=O)OC
255000-L2	Phosphonoserine	05039PK	124556	13080	102700	0.0290186	19.6062	N[C@@H](COP(=O)(O)O)C(=O)O
735877-L2	Norgestimate	05037PK	144619	16934.4	119600	0.868322	19.5942	CC[C@]12CCC3C(CCC4=C\C(=N\O)\CCC34)C1CC[C@@]2(OC(=O)C)C#C
756749-L1	Piperacetazine	05035PK	124394	16178.8	103200	-0.0164962	19.5849	CC(=O)c1ccc2Sc3ccccc3N(CCCN4CCC(CCO)CC4)c2c1
130704-L5	L-alpha-methyl Dopa, Methyldopa	05036PK	129006	14071.9	106500	1.2492	19.5818	C[C@](N)(Cc1ccc(O)c(O)c1)C(=O)O
130192-L5	Metolazone	05036PK	129006	14071.9	106500	0.131861	19.5818	CC1Nc2cc(Cl)c(cc2C(=O)N1c3ccccc3C)S(=O)(=O)N
130775-L3	Dexamethasone Acetate	05036PK	129006	14071.9	106500	-3.16071	19.5818	C[C@@H]1CC2C3CCC4=CC(=O)C=C[C@]4(C)[C@@]3(F)[C@@H](O)C[C@]2(C)[C@@]1(O)C(=O)COC(=O)C
957941-L1	Sodium stibogluconate	05041PK	273819	3564.69	221000	0.806626	19.5441	OC[C@@H](O)[C@H]1O[Sb]2(O)(O[Sb]34(O)O[C@H]([C@H](O)CO)[C@H](O3)[C@@H](O4)C(=O)O)O[C@@H]1[C@@H](O2)C(=O)O
733011-L4	Miltefosine	05039PK	124556	13080	102800	-1.06944	19.5165	CCCCCCCCCCCCCCCCOP(=O)([O-])OCC[N+](C)(C)C
957606-L1	Nitisinone	05041PK	273819	3564.69	221200	4.45701	19.4701	[O-][N+](=O)c1cc(ccc1C(=O)C2C(=O)CCCC2=O)C(F)(F)F
129949-L8	Clozapine	05038PK	151012	13785	124300	-0.00793943	19.4659	CN1CCN(CC1)C2=Nc3cc(Cl)ccc3Nc4ccccc24
756862-L1	Riboflavin 5-phosphate Sodium	05038PK	151012	13785	124300	-0.0979386	19.4659	Cc1cc2N=C3C(=O)NC(=O)N=C3N(C[C@@H](O)[C@@H](O)[C@@H](O)COP(=O)(O)O)c2cc1C
756844-L2	Etomidate	05040PK	140462	13008.8	115700	0.77169	19.4286	CCOC(=O)c1cncn1[C@H](C)c2ccccc2
131649-L3	Propoxur	05039PK	124556	13080	102900	0.231908	19.4268	CNC(=O)Oc1ccccc1OC(C)C
756987-L1	Chloramine-t	05039PK	124556	13080	102900	0.185719	19.4268	Cc1ccc(cc1)S(=O)(=O)NCl
130000-L4	Bethanechol	05035PK	124394	16178.8	103400	1.71721	19.4	CC(C[N+](C)(C)C)OC(=O)N
130186-L6	Clomipramine	05035PK	124394	16178.8	103400	-0.878037	19.4	CN(C)CCCN1c2ccccc2CCc3ccc(Cl)cc13
130695-L5	Nomifensine	05038PK	151012	13785	124400	-0.472453	19.393	CN1CC(c2ccccc2)c3cccc(N)c3C1
756954-L1	Isosorbide Mononitrate	05038PK	151012	13785	124400	-1.7355	19.393	O[C@H]1CO[C@@H]2[C@@H](CO[C@H]12)O[N+](=O)[O-]
955233-L1	Ticarcillin	05041PK	273819	3564.69	221500	-0.608307	19.3591	CC1(C)S[C@@H]2[C@H](NC(=O)[C@H](C(=O)O)c3ccsc3)C(=O)N2[C@H]1C(=O)O
255704-L2	Adenosine monophosphate	05040PK	140462	13008.8	115800	0.412656	19.3502	Nc1ncnc2c1ncn2[C@@H]3O[C@H](COP(=O)(O)O)[C@@H](O)[C@H]3O
255859-L2	Racecadotril	05039PK	124556	13080	103000	0.623039	19.3371	CC(=O)SCC(Cc1ccccc1)C(=O)NCC(=O)OCc2ccccc2
131701-L6	Ebselen	05039PK	124556	13080	103000	-1.03846	19.3371	O=C1N([Se]c2ccccc12)c3ccccc3
955198-L1	Desogestrel	05041PK	273819	3564.69	221600	0.753993	19.3221	CCC12CC(=C)C3C(CCC4=CCCCC34)C1CCC2(O)C#C
130795-L8	Dipyridamole	05036PK	129006	14071.9	106800	0.7045	19.3208	OCCN(CCO)c1nc(N2CCCCC2)c3nc(nc(N4CCCCC4)c3n1)N(CCO)CCO
130804-L3	Adrenaline Bitartrate, Epinephrine Bitartrate	05036PK	129006	14071.9	106800	-0.0638051	19.3208	CNC[C@@H](O)c1ccc(O)c(O)c1
130756-L8	Colchicine	05036PK	129006	14071.9	106800	-1.89182	19.3208	COC1=CC=C2C(=CC1=O)[C@H](CCc3cc(OC)c(OC)c(OC)c23)NC(=O)C
959911-L1	Fosphenytoin	05041PK	273819	3564.69	221700	1.1123	19.2851	OP(=O)(O)OCN1C(=O)NC(C1=O)(c2ccccc2)c3ccccc3
130786-L5	Diflunisal	05036PK	129006	14071.9	106900	0.00142901	19.2338	OC(=O)c1cc(ccc1O)c2ccc(F)cc2F
130779-L5	Cinchocaine	05036PK	129006	14071.9	106900	-2.76362	19.2338	CCCCOc1cc(C(=O)NCCN(CC)CC)c2ccccc2n1
129980-L3	Aminosalicylic Acid	05035PK	124394	16178.8	103600	0.820768	19.2152	Nc1ccc(C(=O)O)c(O)c1
735728-L2	Exemestane	05037PK	144619	16934.4	120100	-0.0158221	19.2026	C[C@]12CCC3C(CC(=C)C4=CC(=O)C=C[C@]34C)C1CCC2=O
285980-L1	Dexfenfluramine	05040PK	140462	13008.8	116000	1.30891	19.1932	CCN[C@H](C)Cc1cccc(c1)C(F)(F)F
756938-L1	Nitarsone	05038PK	151012	13785	124700	0.472793	19.1744	O[As](=O)(O)c1ccc(cc1)[N+](=O)[O-]
756902-L1	Seratrodast	05038PK	151012	13785	124700	-1.33422	19.1744	CC1=C(C)C(=O)C(=C(C)C1=O)C(CCCCCC(=O)O)c2ccccc2
957975-L1	Cilazapril	05041PK	273819	3564.69	222000	0.86239	19.1741	CCOC(=O)[C@H](CCc1ccccc1)N[C@H]2CCCN3CCC[C@H](N3C2=O)C(=O)O
130778-L3	Dibenzothiophene	05036PK	129006	14071.9	107000	-3.32354	19.1468	c1ccc2c(c1)sc3ccccc23
957978-L1	Spirapril	05041PK	273819	3564.69	222100	0.0622397	19.1371	CCOC(=O)[C@H](CCc1ccccc1)N[C@@H](C)C(=O)N2CC3(C[C@H]2C(=O)O)SCCS3
131188-L4	Foscarnet	05037PK	144619	16934.4	120200	0.422798	19.1243	OC(=O)P(=O)(O)O
131174-L5	Ketoprofen	05035PK	124394	16178.8	103700	0.669011	19.1228	CC(C(=O)O)c1cccc(c1)C(=O)c2ccccc2
130039-L4	Isosorbide Dinitrate	05039PK	124556	13080	103300	0.666507	19.068	[O-][N+](=O)O[C@H]1CO[C@@H]2[C@@H](CO[C@H]12)O[N+](=O)[O-]
129926-L3	Salinomycin, Sodium	05039PK	124556	13080	103300	-0.763729	19.068	CC[C@H]([C@H]1CC[C@H](C)[C@@H](O1)[C@@H](C)[C@H](O)[C@H](C)C(=O)[C@H](CC)[C@H]2OC3(O[C@@]4(CC[C@](C)(O4)[C@H]5CC[C@](O)(CC)[C@H](C)O5)[C@H](O)C=C3)[C@H](C)C[C@@H]2C)C(=O)O
756826-L1	Telithromycin	05037PK	144619	16934.4	120300	0.0441064	19.046	CCC1OC(=O)[C@H](C)C(=O)[C@H](C)[C@@H](OC2O[C@H](C)C[C@@H]([C@H]2O)N(C)C)[C@@](C)(C[C@@H](C)C(=O)[C@@H](C)[C@@H]3N(CCCCn4cnc(c4)c5cccnc5)C(=O)O[C@]13C)OC
957977-L1	Ibutilide	05041PK	273819	3564.69	222400	-0.647961	19.0261	CCCCCCCN(CC)CCCC(O)c1ccc(NS(=O)(=O)C)cc1
131107-L4	2H-1-BENZOPYRAN-2-ONE	05039PK	124556	13080	103400	-1.17651	18.9783	O=C1Oc2ccccc2C=C1
130372-L3	Pregnenolone	05039PK	124556	13080	103400	-1.35231	18.9783	CC(=O)[C@H]1CCC2C3CC=C4C[C@@H](O)CC[C@]4(C)C3CC[C@]12C
756802-L1	Isovaleramide	05037PK	144619	16934.4	120400	1.1519	18.9677	CC(C)CC(=O)N
756895-L1	Betazole	05038PK	151012	13785	125000	1.79584	18.9557	NCCc1cc[nH]n1
756923-L1	Sodium Oxybate	05038PK	151012	13785	125000	0.324099	18.9557	OCCCC(=O)O
255794-L2	Bromperidol	05038PK	151012	13785	125000	-2.67672	18.9557	OC1(CCN(CCCC(=O)c2ccc(F)cc2)CC1)c3ccc(Br)cc3
973075-L2	Temsirolimus	05041PK	273819	3564.69	222600	0.821053	18.9521	CO[C@@H]1C[C@H](C[C@@H](C)[C@@H]2CC(=O)[C@H](C)\C=C(/C)\[C@@H](O)[C@@H](OC)C(=O)[C@H](C)C[C@H](C)\C=C\C=C\C=C(/C)\[C@H](C[C@@H]3CC[C@@H](C)[C@@](O)(O3)C(=O)C(=O)N4CCCC[C@H]4C(=O)O2)OC)CC[C@H]1OC(=O)C(C)(CO)CO
957597-L1	Benzquinamide	05041PK	273819	3564.69	222700	0.791309	18.9151	CCN(CC)C(=O)C1CN2CCc3cc(OC)c(OC)cc3C2CC1OC(=O)C
957564-L1	Mezlocillin	05041PK	273819	3564.69	222700	0.0107238	18.9151	CC1(C)S[C@@H]2[C@H](NC(=O)[C@H](NC(=O)N3CCN(C3=O)S(=O)(=O)C)c4ccccc4)C(=O)N2[C@H]1C(=O)O
130913-L5	Propantheline	05036PK	129006	14071.9	107300	0.22096	18.8858	CC(C)[N+](C)(CCOC(=O)C1c2ccccc2Oc3ccccc13)C(C)C
756932-L1	Tadalafil	05038PK	151012	13785	125100	-0.69884	18.8829	CN1CC(=O)N2[C@H](Cc3c([nH]c4ccccc34)[C@H]2c5ccc6OCOc6c5)C1=O
754237-L3	Fenretinide	05040PK	140462	13008.8	116400	0.801332	18.8794	C\C(=C/C=C/C(=C/C(=O)Nc1ccc(O)cc1)/C)\C=C\C2=C(C)CCCC2(C)C
286005-L1	Tocainide	05040PK	140462	13008.8	116400	0.0862614	18.8794	CC(N)C(=O)Nc1c(C)cccc1C
285667-L3	Proparacaine	05035PK	124394	16178.8	104000	0.591617	18.8456	CCCOc1ccc(cc1N)C(=O)OCCN(CC)CC
735740-L2	Rifaximin	05035PK	124394	16178.8	104000	0.108216	18.8456	CO[C@H]1\C=C\O[C@@]2(C)Oc3c(C)c(O)c4c(O)c(NC(=O)\C(=C/C=C/[C@H](C)[C@H](O)[C@@H](C)C(O)[C@@H](C)[C@H](OC(=O)C)[C@@H]1C)\C)c5c(nc6cc(C)ccn56)c4c3C2=O
756850-L1	Pipamperone	05037PK	144619	16934.4	120600	1.61257	18.811	NC(=O)C1(CCN(CCCC(=O)c2ccc(F)cc2)CC1)N3CCCCC3
285942-L1	Tamsulosin	05040PK	140462	13008.8	116500	1.91494	18.8009	CCOc1ccccc1OCCN[C@H](C)Cc2ccc(OC)c(c2)S(=O)(=O)N
130847-L3	Hydroxyprogesterone Caproate	05038PK	151012	13785	125300	0.0796779	18.7371	CCCCCC(=O)O[C@@]1(CCC2C3CCC4=CC(=O)CC[C@]4(C)C3CC[C@]12C)C(=O)C
735524-L2	Trandolapril	05038PK	151012	13785	125300	-1.65537	18.7371	CCOC(=O)[C@H](CCc1ccccc1)N[C@H](C)C(=O)N2C3CCCCC3C[C@H]2C(=O)O
131210-L2	Masoprocol	05041PK	273819	3564.69	223200	-0.596542	18.7301	CC(Cc1ccc(O)c(O)c1)C(C)Cc2ccc(O)c(O)c2
131481-L5	Nilutamide	05040PK	140462	13008.8	116600	2.01665	18.7225	CC1(C)NC(=O)N(C1=O)c2ccc(c(c2)C(F)(F)F)[N+](=O)[O-]
130078-L4	Piperine	05036PK	129006	14071.9	107500	-0.187986	18.7118	O=C(\C=C\C=C\c1ccc2OCOc2c1)N3CCCCC3
130263-L4	Sisomicin Sulfate	05036PK	129006	14071.9	107500	-1.81201	18.7118	CN[C@@H]1C(O)[C@@H](O[C@H]2[C@H](N)C[C@H](N)[C@@H](O[C@H]3OC(=CC[C@H]3N)CN)[C@@H]2O)OC[C@]1(C)O
131665-L3	Dibutyl Phthalate	05039PK	124556	13080	103700	-0.0192123	18.7091	CCCCOC(=O)c1ccccc1C(=O)OCCCC
957543-L1	Hexylcaine	05041PK	273819	3564.69	223400	0.582915	18.6561	CC(CNC1CCCCC1)OC(=O)c2ccccc2
967093-L1	Prazepam	05041PK	273819	3564.69	223400	-0.401692	18.6561	Clc1ccc2N(CC3CC3)C(=O)CN=C(c4ccccc4)c2c1
756837-L1	Nithiamide	05037PK	144619	16934.4	120800	-1.24414	18.6544	CC(=O)Nc1ncc(s1)[N+](=O)[O-]
131742-L4	Vidarabine	05036PK	129006	14071.9	107700	2.54334	18.5378	Nc1ncnc2c1ncn2[C@@H]3O[C@H](CO)[C@@H](O)[C@@H]3O
131176-L3	Acetyl-l-leucine	05039PK	124556	13080	103900	-1.94721	18.5297	CC(C)C[C@H](NC(=O)C)C(=O)O
735763-L2	Mestranol	05038PK	151012	13785	125600	-0.0352171	18.5185	COc1ccc2C3CC[C@@]4(C)C(CC[C@@]4(O)C#C)C3CCc2c1
285956-L2	Linezolid	05038PK	151012	13785	125600	-2.0444	18.5185	CC(=O)NC[C@H]1CN(C(=O)O1)c2ccc(N3CCOCC3)c(F)c2
735775-L5	Vardenafil	05040PK	140462	13008.8	116900	0.67144	18.4871	CCCc1nc(C)c2c(O)nc(nn12)c3cc(ccc3OCC)S(=O)(=O)N4CCN(CC)CC4
129915-L3	Sulpiride	05035PK	124394	16178.8	104400	1.00432	18.476	CCN1CCC(CNC(=O)c2cc(ccc2OC)S(=O)(=O)N)C1
129984-L3	Ampicillin	05035PK	124394	16178.8	104400	0.941964	18.476	CC1(C)S[C@@H]2[C@H](NC(=O)[C@H](N)c3ccccc3)C(=O)N2[C@H]1C(=O)O
131696-L6	Tubocurarine	05038PK	151012	13785	125700	-0.590354	18.4456	COc1cc2CC[N+](C)(C)[C@@H]3Cc4ccc(O)c(Oc5cc6[C@H](Cc7ccc(Oc(c1O)c23)cc7)N(C)CCc6cc5OC)c4
131508-L4	Levofloxacin	05037PK	144619	16934.4	121100	-0.429763	18.4194	C[C@H]1COc2c(N3CCN(C)CC3)c(F)cc4C(=O)C(=CN1c24)C(=O)O
131743-L3	Perindopril	05037PK	144619	16934.4	121100	-0.619933	18.4194	CCC[C@H](N[C@@H](C)C(=O)N1[C@H]2CCCC[C@H]2C[C@H]1C(=O)O)C(=O)OCC
915032-L1	Eprosartan	05040PK	140462	13008.8	117000	1.01216	18.4086	CCCCc1ncc(\C=C(/Cc2cccs2)\C(=O)O)n1Cc3ccc(cc3)C(=O)O
735498-L2	Acedapsone	05035PK	124394	16178.8	104500	2.58384	18.3835	CC(=O)Nc1ccc(cc1)S(=O)(=O)c2ccc(NC(=O)C)cc2
131140-L4	Bacitracin	05035PK	124394	16178.8	104500	0.0124937	18.3835	CCC(C)C(N)C1=NC(CS1)C(=O)NC(CC(C)C)C(=O)NC(CCC(=O)O)C(=O)NC(C(C)CC)C(=O)NCCCCC2NC(=O)C(CC(=O)N)NC(=O)C(CC(=O)O)NC(=O)C(Cc3c[nH]cn3)NC(=O)C(Cc4ccccc4)NC(=O)C(NC(=O)C(CCCN)NC2=O)C(C)CC
93719-L5	Succinylsulfathiazole	05035PK	124394	16178.8	104500	-0.582939	18.3835	OC(=O)CCC(=O)Nc1ccc(cc1)S(=O)(=O)Nc2nccs2
131335-L5	Nadolol	05037PK	144619	16934.4	121200	-0.934848	18.3411	CC(C)(C)NCC(O)COc1cccc2C[C@@H](O)[C@@H](O)Cc12
255720-L2	Etoposide	05040PK	140462	13008.8	117100	-0.707077	18.3302	COc1cc(cc(OC)c1O)[C@H]2[C@@H]3C(COC3=O)[C@H](O[C@@H]4O[C@@H]5CO[C@@H](C)O[C@H]5[C@H](O)[C@H]4O)c6cc7OCOc7cc26
957611-L1	Pyridoxal	05041PK	273819	3564.69	224300	0.097949	18.323	Cc1ncc(CO)c(C=O)c1O
756939-L1	Phenylacetic acid	05038PK	151012	13785	125900	-0.0130434	18.2999	OC(=O)Cc1ccccc1
957979-L1	Conivaptan	05041PK	273819	3564.69	224400	0.431919	18.286	Cc1nc2CCN(C(=O)c3ccc(NC(=O)c4ccccc4c5ccccc5)cc3)c6ccccc6c2[nH]1
130808-L3	Estradiol Cypionate	05036PK	129006	14071.9	108000	-0.146366	18.2767	C[C@]12CCC3C(CCc4cc(O)ccc34)C1CC[C@@H]2OC(=O)CCC5CCCC5
757027-L1	Orotic Acid	05039PK	124556	13080	104200	0.0192123	18.2606	OC(=O)C1=CC(=O)NC(=O)N1
957551-L1	4,4-difluoro-N-{(1S)-3-[(1R,5S)-3-(3-isopropyl-5-methyl-4H-1,2,4-triazol-4-yl)-8-azabicyclo[3.2.1]oct-8-yl]-1-phenylpropyl}cyclohexanecarboxamide	05041PK	273819	3564.69	224500	-0.0909423	18.249	CC(C)c1nnc(C)n1C2C[C@H]3CC[C@@H](C2)N3CC[C@H](NC(=O)C4CCC(F)(F)CC4)c5ccccc5
130743-L3	Hydrocortisone Hemisuccinate	05036PK	129006	14071.9	108100	-0.497079	18.1897	C[C@]12CCC(=O)C=C1CCC3C4CC[C@](O)(C(=O)COC(=O)CCC(=O)O)[C@@]4(C)C[C@H](O)C23
915036-L1	Sertaconazole	05040PK	140462	13008.8	117300	-0.603497	18.1733	Clc1ccc(C(Cn2ccnc2)OCc3csc4c(Cl)cccc34)c(Cl)c1
756924-L1	Buramate	05038PK	151012	13785	126100	-0.00170131	18.1542	OCCOC(=O)NCc1ccccc1
286004-L3	Sumatriptan	05038PK	151012	13785	126100	-0.940483	18.1542	CNS(=O)(=O)Cc1ccc2[nH]cc(CCN(C)C)c2c1
130098-L3	Flurandrenolide	05035PK	124394	16178.8	104800	1.71377	18.1063	CC1(C)O[C@@H]2CC3C4C[C@H](F)C5=CC(=O)CC[C@]5(C)C4[C@@H](O)C[C@]3(C)[C@@]2(O1)C(=O)CO
967088-L1	Hydrocodone	05041PK	273819	3564.69	224900	0.0909423	18.101	COc1ccc2C[C@@H]3[C@@H]4CCC(=O)[C@@H]5Oc1c2[C@]45CCN3C
807073-L3	Dofetilide	05040PK	140462	13008.8	117400	1.11674	18.0948	CN(CCOc1ccc(NS(=O)(=O)C)cc1)CCc2ccc(NS(=O)(=O)C)cc2
756951-L1	Trilostane	05038PK	151012	13785	126200	0.0175802	18.0813	C[C@]12CCC3[C@@H](CC[C@@]45O[C@@H]4C(=C(C[C@]35C)C#N)O)C1CC[C@@H]2O
756977-L1	Isaxonine	05039PK	124556	13080	104400	-0.917427	18.0812	CC(C)Nc1ncccn1
955221-L1	Alizapride	05041PK	273819	3564.69	225100	0.666499	18.027	COc1cc2[nH]nnc2cc1C(=O)NCC3CCCN3CC=C
285893-L2	Sevoflurane	05038PK	151012	13785	126300	-0.556895	18.0084	FCOC(C(F)(F)F)C(F)(F)F
967082-L1	Clobazam	05041PK	273819	3564.69	225200	0.443498	17.99	CN1C(=O)CC(=O)N(c2ccccc2)c3cc(Cl)ccc13
131421-L5	Brompheniramine	05037PK	144619	16934.4	121700	-0.102508	17.9495	CN(C)CCC(c1ccc(Br)cc1)c2ccccn2
130880-L6	Neostigmine	05037PK	144619	16934.4	121700	-1.43444	17.9495	CN(C)C(=O)Oc1cccc(c1)[N+](C)(C)C
255642-L2	Spironolactone	05040PK	140462	13008.8	117600	1.66848	17.9379	CC(=O)S[C@@H]1CC2=CC(=O)CC[C@]2(C)[C@H]3CC[C@@]4(C)[C@@H](CC[C@]45CCC(=O)O5)[C@H]13
285995-L1	Oxymetholone	05040PK	140462	13008.8	117600	-0.217152	17.9379	C[C@]1(O)CC[C@H]2[C@@H]3CC[C@H]4CC(=C(C[C@]4(C)[C@H]3CC[C@]12C)C=O)O
131693-L4	Eucalyptol	05038PK	151012	13785	126400	-1.49619	17.9355	C[C@@]12CC[C@@H](CC1)C(C)(C)O2
756755-L1	Nelarabin	05035PK	124394	16178.8	105000	-0.147493	17.9215	COc1nc(N)nc2c1ncn2C3O[C@H](CO)[C@@H](O)[C@@H]3O
735867-L2	Sulfisoxazole Acetyl	05037PK	144619	16934.4	121800	1.32478	17.8712	CC(=O)Nc1ccc(cc1)S(=O)(=O)Nc2onc(C)c2C
130022-L3	Chlorocresol	05038PK	151012	13785	126500	0.527689	17.8627	Cc1cc(O)ccc1Cl
130246-L3	Nimustine	05039PK	124556	13080	104700	0.92159	17.8121	Cc1ncc(CNC(=O)N(CCCl)N=O)c(N)n1
255707-L2	Dextromethorphan	05039PK	124556	13080	104700	-2.29531	17.8121	COc1ccc2C[C@H]3[C@H]4CCCC[C@@]4(CCN3C)c2c1
735868-L5	Anagrelide	05040PK	140462	13008.8	117800	1.87344	17.781	Clc1ccc2N=C3NC(=O)CN3Cc2c1Cl
735591-L2	Carboplatin	05040PK	140462	13008.8	117800	1.5613	17.781	O=C1O[Pt]OC(=O)C12CCC2
130802-L4	Edetic Acid	05036PK	129006	14071.9	108600	1.64743	17.7547	OC(=O)CN(CCN(CC(=O)O)CC(=O)O)CC(=O)O
130671-L3	Ergocalciferol	05036PK	129006	14071.9	108600	0.264152	17.7547	CC(C)[C@@H](C)\C=C\[C@@H](C)C1CC[C@H]2\C(=C\C=C/3\C[C@@H](O)CCC3=C)\CCC[C@]12C
130248-L4	Pentetrazole, Pentylenetetrazol	05036PK	129006	14071.9	108600	-0.0115392	17.7547	C1CCc2nnnn2CC1
131179-L8	Clonidine	05036PK	129006	14071.9	108600	-0.347641	17.7547	Clc1cccc(Cl)c1NC2=NCCN2
756728-L1	Levocetirizine Dihydrochloride	05035PK	124394	16178.8	105200	-0.0981914	17.7367	OC(=O)CCCN1CCN(CC1)[C@H](c2ccccc2)c3ccc(Cl)cc3
285923-L2	Fludrocortisone Acetate	05041PK	273819	3564.69	225900	2.30415	17.731	CC(=O)OCC(=O)[C@@]1(O)CC[C@H]2[C@@H]3CCC4=CC(=O)CC[C@]4(C)[C@@]3(F)[C@@H](O)C[C@]12C
131186-L4	Anisindione	05038PK	151012	13785	126700	0.131511	17.7169	COc1ccc(cc1)C2C(=O)c3ccccc3C2=O
131712-L4	Puromycin Hydrochloride, Puromycin Dihydrochloride	05038PK	151012	13785	126700	-0.0876173	17.7169	COc1ccc(C[C@H](N)C(=O)N[C@@H]2[C@@H](CO)OC([C@@H]2O)n3cnc4c(ncnc34)N(C)C)cc1
131103-L3	Nalbuphine Hydrochloride	05038PK	151012	13785	126700	-0.172569	17.7169	O[C@H]1CC[C@@]2(O)[C@H]3Cc4ccc(O)c5OC1[C@]2(CCN3CC6CCC6)c45
756828-L1	Ioxilan	05037PK	144619	16934.4	122000	1.16515	17.7146	CC(=O)N(CC(O)CO)c1c(I)c(C(=O)NCCO)c(I)c(C(=O)NCC(O)CO)c1I
131483-L2	Anethole	05037PK	144619	16934.4	122000	0.0196096	17.7146	COc1ccc(\C=C\C)cc1
285818-L1	Cyproterone Acetate	05040PK	140462	13008.8	117900	-0.0862614	17.7025	CC(=O)O[C@@]1(CC[C@H]2[C@@H]3C=C(Cl)C4=CC(=O)[C@@H]5C[C@@H]5[C@]4(C)[C@H]3CC[C@]12C)C(=O)C
285896-L1	Zafirlukast	05040PK	140462	13008.8	117900	-0.361366	17.7025	COc1cc(ccc1Cc2cn(C)c3ccc(NC(=O)OC4CCCC4)cc23)C(=O)NS(=O)(=O)c5ccccc5C
130081-L3	Vancomycin Hydrochloride	05036PK	129006	14071.9	108700	0.247325	17.6677	CN[C@H](CC(C)C)C(=O)NC1[C@H](O)c2ccc(Oc3cc4cc(Oc5ccc(cc5Cl)[C@@H](O)[C@@H]6CC(=O)C(NC(=O)[C@@H]4NC(=O)[C@H](CC(=O)N)NC1=O)c7ccc(O)c(c7)c8c(O)cc(O)cc8[C@@H](NC6=O)C(=O)O)c3O[C@@H]9OC(CO)[C@@H](O)[C@H](O)[C@H]9O[C@H]%10C[C@](C)(N)[C@H](O)[C@H](C)O%10)c(Cl)c2
255964-L4	Terazosin	05037PK	144619	16934.4	122100	-1.0351	17.6363	COc1cc2nc(nc(N)c2cc1OC)N3CCN(CC3)C(=O)C4CCCO4
518631-L3	Pefloxacin	05037PK	144619	16934.4	122100	-0.0350041	17.6363	CCN1C=C(C(=O)O)C(=O)c2cc(F)c(cc12)N3CCN(C)CC3
130161-L4	Amifostine	05037PK	144619	16934.4	122100	-1.45447	17.6363	NCCCNCCSP(=O)(O)O
757053-L1	Cinoctramide	05039PK	124556	13080	104900	-1.00781	17.6327	COc1cc(\C=C\C(=O)N2CCCCCC2)cc(OC)c1OC
957984-L1	Saquinavir Mesylate	05041PK	273819	3564.69	226200	-1.24224	17.62	CC(C)(C)NC(=O)[C@H]1C[C@@H]2CCCC[C@@H]2CN1C[C@@H](O)[C@H](Cc3ccccc3)NC(=O)[C@@H](CC(=O)N)NC(=O)c4ccc5ccccc5n4
285750-L3	Clioquinol	05036PK	129006	14071.9	108800	0.613722	17.5807	Oc1c(I)cc(Cl)c2cccnc12
130908-L6	Prochlorperazine	05036PK	129006	14071.9	108800	-0.249076	17.5807	CN1CCN(CCCN2c3ccccc3Sc4ccc(Cl)cc24)CC1
957980-L1	Fosamprenavir Calcium Salt	05041PK	273819	3564.69	226400	-1.45649	17.546	CC(C)CN(C[C@@H](OP(=O)(O)O)[C@H](Cc1ccccc1)NC(=O)OC2CCOC2)S(=O)(=O)c3ccc(N)cc3
254940-L3	Lisuride	05040PK	140462	13008.8	118100	0.0822648	17.5456	CCN(CC)C(=O)N[C@@H]1CN(C)[C@@H]2Cc3c[nH]c4cccc(C2=C1)c34
131317-L3	Fipexide Hydrochloride	05039PK	124556	13080	105000	-0.185719	17.543	Clc1ccc(OCC(=O)N2CCN(Cc3ccc4OCOc4c3)CC2)cc1
735796-L2	Trimebutine	05039PK	124556	13080	105000	-3.6308	17.543	CCC(COC(=O)c1cc(OC)c(OC)c(OC)c1)(N(C)C)c2ccccc2
967099-L1	Nedocromil	05041PK	273819	3564.69	226500	-0.00804805	17.509	CCCc1c2OC(=CC(=O)c2cc3C(=O)C=C(N(CC)c13)C(=O)O)C(=O)O
130705-L3	Parachlorophenol	05038PK	151012	13785	127000	0.00396972	17.4983	Oc1ccc(Cl)cc1
285723-L3	Ribavirin	05038PK	151012	13785	127000	-2.66595	17.4983	NC(=O)c1ncn(n1)[C@@H]2O[C@H](CO)[C@@H](O)[C@H]2O
756966-L1	Eprobemide	05039PK	124556	13080	105100	0.384606	17.4533	Clc1ccc(cc1)C(=O)NCCCN2CCOCC2
757043-L1	D-(+)-maltose	05039PK	124556	13080	105100	-0.397614	17.4533	OC[C@H]1O[C@H](O[C@H]2[C@H](O)[C@@H](O)[C@H](O)O[C@@H]2CO)[C@H](O)[C@@H](O)[C@@H]1O
756944-L1	Febuxostat	05038PK	151012	13785	127100	0.324326	17.4254	CC(C)COc1ccc(cc1C#N)c2nc(C)c(s2)C(=O)O
131810-L8	Verapamil	05038PK	151012	13785	127200	-1.46001	17.3526	COc1ccc(CCN(C)CCCC(C#N)(C(C)C)c2ccc(OC)c(OC)c2)cc1OC
285932-L3	Oxiconazole	05037PK	144619	16934.4	122500	1.3312	17.323	Clc1ccc(CO\N=C(/Cn2ccnc2)\c3ccc(Cl)cc3Cl)c(Cl)c1
130496-L3	Phenethicillin Potassium	05037PK	144619	16934.4	122500	-0.615474	17.323	CC(Oc1ccccc1)C(=O)N[C@H]2[C@H]3SC(C)(C)[C@@H](N3C2=O)C(=O)O
130772-L2	Sodium Dehydrocholate, Dehydrocholate Sodium	05036PK	129006	14071.9	109100	-1.79944	17.3197	C[C@H](CCC(=O)O)[C@H]1CCC2C3C(CC(=O)[C@]12C)[C@@]4(C)CCC(=O)CC4CC3=O
285938-L1	Montelukast	05040PK	140462	13008.8	118400	-1.02348	17.3102	CC(C)(O)c1ccccc1CC[C@@H](SCC2(CC(=O)O)CC2)c3cccc(\C=C\c4ccc5ccc(Cl)cc5n4)c3
959933-L1	Formoterol fumarate dihydrate	05041PK	273819	3564.69	227100	-0.350535	17.287	CC(Cc1ccc(C=O)cc1)NCC(O)c2ccc(O)c(NCO)c2
756876-L1	Penbutolol	05038PK	151012	13785	127300	-2.39663	17.2797	CC(C)(C)NC[C@H](O)COc1ccccc1C2CCCC2
756779-L1	Imiquimod	05035PK	124394	16178.8	105700	-0.35521	17.2746	CC(C)Cn1cnc2c(N)nc3ccccc3c12
254960-L2	Flupenthixol; Cis(z)-flupentixol Dihydrochloride	05041PK	273819	3564.69	227200	0.262655	17.25	OCCN1CCN(CC\C=C/2\c3ccccc3Sc4ccc(cc24)C(F)(F)F)CC1
130823-L6	Furosemide	05036PK	129006	14071.9	109200	-2.70411	17.2327	NS(=O)(=O)c1cc(C(=O)O)c(NCc2occc2)cc1Cl
285853-L1	Bacitracin	05040PK	140462	13008.8	118500	0.362032	17.2317	CC[C@H](C)[C@H](NC(=O)[C@@H](CCC(=O)O)NC(=O)[C@H](CC(C)C)NC(=O)C1CSC(=N1)[C@@H](N)C(C)CC)C(=O)N[C@H]2CCCCNC(=O)[C@H](CC(=O)N)NC(=O)[C@@H](CC(=O)O)NC(=O)[C@H](Cc3c[nH]cn3)NC(=O)[C@@H](Cc4ccccc4)NC(=O)[C@@H](NC(=O)[C@@H](CCCN)NC2=O)[C@@H](C)CC
957602-L1	Lopinavir	05041PK	273819	3564.69	227300	-0.611845	17.213	CC(C)[C@H](N1CCCNC1=O)C(=O)N[C@H](C[C@H](O)[C@H](Cc2ccccc2)NC(=O)COc3c(C)cccc3C)Cc4ccccc4
967100-L1	Bromodiphenhydramine	05041PK	273819	3564.69	227300	-1.13038	17.213	C[NH](C)CCOC(c1ccccc1)c2ccc(Br)cc2
756778-L1	Adrenolone Hydrochloride	05035PK	124394	16178.8	105800	0.513737	17.1822	CNCC(=O)c1ccc(O)c(O)c1
130332-L5	Ketotifen	05036PK	129006	14071.9	109300	-0.0259364	17.1457	CN1CCC(=C2c3ccccc3CC(=O)c4sccc24)CC1
130895-L3	Piperazine	05038PK	151012	13785	127500	-1.26481	17.134	C1CNCCN1
285885-L1	Rifapentine	05040PK	140462	13008.8	118700	2.92723	17.0748	CO[C@H]1\C=C\O[C@@]2(C)Oc3c(C)c(O)c4c(O)c(NC(=O)\C(=C/C=C/[C@H](C)[C@H](O)[C@@H](C)[C@@H](O)[C@@H](C)[C@H](OC(=O)C)[C@@H]1C)\C)c(\C=N\N5CCN(CC5)C6CCCC6)c(O)c4c3C2=O
285821-L2	Clobetasol Propionate	05041PK	273819	3564.69	227700	-1.01726	17.065	CCC(=O)O[C@@]1([C@@H](C)C[C@H]2[C@@H]3CCC4=CC(=O)C=C[C@]4(C)[C@@]3(F)[C@@H](O)C[C@]12C)C(=O)CCl
130814-L5	Ethionamide	05036PK	129006	14071.9	109400	1.85667	17.0586	CCc1cc(ccn1)C(=S)N
130622-L6	Trihexyphenidyl	05036PK	129006	14071.9	109400	0.407374	17.0586	OC(CCN1CCCCC1)(C2CCCCC2)c3ccccc3
130623-L4	Alimemazine	05036PK	129006	14071.9	109400	0.0868121	17.0586	CC(CN(C)C)CN1c2ccccc2Sc3ccccc13
131684-L3	Cotinine	05036PK	129006	14071.9	109400	-0.0958148	17.0586	CN1[C@@H](CCC1=O)c2cccnc2
130902-L3	Prednisone	05036PK	129006	14071.9	109400	-0.224104	17.0586	C[C@]12CC(=O)C3C(CCC4=CC(=O)C=C[C@]34C)C1CC[C@]2(O)C(=O)CO
130700-L6	Quinacrine	05036PK	129006	14071.9	109500	0.835468	16.9716	CCN(CC)CCCC(C)Nc1c2ccc(Cl)cc2nc3ccc(OC)cc13
285824-L3	Terbinafine, Terbinafine Hydrochloride	05035PK	124394	16178.8	106100	0.945069	16.905	CN(C\C=C\C#CC(C)(C)C)Cc1cccc2ccccc12
131015-L3	Hydrocortisone	05035PK	124394	16178.8	106100	0.317729	16.905	C[C@]12CCC(=O)C=C1CCC3C4CC[C@](O)(C(=O)CO)[C@@]4(C)C[C@H](O)C23
735552-L2	Ramelteon	05035PK	124394	16178.8	106100	-0.16975	16.905	CCC(=O)NCC[C@@H]1CCc2ccc3OCCc3c12
129993-L5	Benserazide	05035PK	124394	16178.8	106100	-1.35586	16.905	NC(CO)C(=O)NNCc1ccc(O)c(O)c1O
130764-L7	Cyclophosphamide Hydrate, Cyclophosphamide, Cytoxan	05036PK	129006	14071.9	109600	-2.13726	16.8846	ClCCN(CCCl)P1(=O)NCCCO1
967090-L1	Fospropofol	05041PK	273819	3564.69	228200	1.28174	16.8799	CC(C)c1cccc(C(C)C)c1OCOP(=O)(O)O
957965-L1	Hetacillin	05041PK	273819	3564.69	228300	-1.46925	16.8429	CC1(C)S[C@@H]2[C@H](N3C(=O)[C@H](NC3(C)C)c4ccccc4)C(=O)N2[C@H]1C(=O)O
756925-L1	Repaglinide	05038PK	151012	13785	127900	-0.141946	16.8425	CCOc1cc(CC(=O)N[C@@H](CC(C)C)c2ccccc2N3CCCCC3)ccc1C(=O)O
285688-L2	Mycophenolate Mofetil	05038PK	151012	13785	127900	-0.456574	16.8425	COc1c(C)c2COC(=O)c2c(O)c1C\C=C(/C)\CCC(=O)OCCN3CCOCC3
955212-L1	Nepafenac	05041PK	273819	3564.69	228400	-0.999386	16.8059	NC(=O)Cc1cccc(C(=O)c2ccccc2)c1N
254942-L2	Risperidone	05037PK	144619	16934.4	123200	1.36492	16.7748	CC1=C(CCN2CCC(CC2)c3noc4cc(F)ccc34)C(=O)N5CCCCC5=N1
735788-L2	Thiamine	05037PK	144619	16934.4	123200	-0.975961	16.7748	Cc1nc(N)cc(C[n+]2csc(CCO)c2C)n1
285611-L2	Dexchlorpheniramine	05037PK	144619	16934.4	123200	-1.99499	16.7748	CN(C)CC[C@@H](c1ccc(Cl)cc1)c2ccccn2
131205-L3	Cefmetazole	05038PK	151012	13785	128000	0.942921	16.7696	CO[C@]1(NC(=O)CSCC#N)C2SCC(=C(N2C1=O)C(=O)O)CSc3nnnn3C
756867-L1	Travoprost	05038PK	151012	13785	128000	-0.788896	16.7696	CC(C)OC(=O)CCC\C=C/C[C@H]1[C@@H](O)C[C@@H](O)[C@@H]1\C=C\C(O)COc2cccc(c2)C(F)(F)F
957626-L1	Pyruvic acid	05041PK	273819	3564.69	228500	2.3644	16.7689	CC(=O)C(=O)O
955206-L1	Acitretin	05041PK	273819	3564.69	228500	-0.0107238	16.7689	COc1cc(C)c(\C=C\C(=C\C=C\C(=C\C(=O)O)\C)\C)c(C)c1C
955235-L1	Halofantrine	05041PK	273819	3564.69	228500	-0.0801357	16.7689	CCCCN(CCCC)CCC(O)c1cc2c(Cl)cc(Cl)cc2c3cc(ccc13)C(F)(F)F
955208-L1	Cerulenin	05041PK	273819	3564.69	228500	-0.632431	16.7689	C\C=C\C\C=C\CCC(=O)C1OC1C(=O)N
915028-L1	Atazanavir	05040PK	140462	13008.8	119100	-0.50791	16.761	COC(=O)N[C@H](C(=O)NC(Cc1ccccc1)[C@@H](O)CN(Cc2ccc(cc2)c3ccccn3)NC(=O)[C@@H](NC(=O)CO)C(C)(C)C)C(C)(C)C
254987-L3	Apomorphine	05040PK	140462	13008.8	119100	-1.22032	16.761	CN1CCc2cccc3c2[C@H]1Cc4ccc(O)c(O)c34
757057-L1	Allylthiourea	05039PK	124556	13080	105900	0.0339417	16.7356	NC(=S)NCC=C
131182-L4	Fosfosal	05039PK	124556	13080	105900	-1.03134	16.7356	OC(=O)c1ccccc1OP(=O)(O)O
131471-L3	Tannic Acid	05035PK	124394	16178.8	106300	1.79786	16.7202	Oc1cc(cc(O)c1O)C(=O)Oc2cc(cc(O)c2O)C(=O)OC[C@H]3O[C@H](OC(=O)c4cc(O)c(O)c(OC(=O)c5cc(O)c(O)c(O)c5)c4)[C@H](OC(=O)c6cc(O)c(O)c(OC(=O)c7cc(O)c(O)c(O)c7)c6)[C@@H](OC(=O)c8cc(O)c(O)c(OC(=O)c9cc(O)c(O)c(O)c9)c8)[C@@H]3OC(=O)c%10cc(O)c(O)c(OC(=O)c%11cc(O)c(O)c(O)c%11)c%10
756722-L1	Cefotetan	05035PK	124394	16178.8	106300	1.29931	16.7202	CO[C@]1(NC(=O)C2SC(=C(C(=O)N)C(=O)O)S2)C3SCC(=C(N3C1=O)C(=O)O)CSc4nnnn4C
130874-L6	Methoxamine	05035PK	124394	16178.8	106300	0.470645	16.7202	COc1ccc(OC)c(c1)C(O)C(C)N
130722-L5	Phenazopyridine	05038PK	151012	13785	128100	3.20634	16.6967	Nc1ccc(N=Nc2ccccc2)c(N)n1
129945-L3	L-glutamine, Glutamine (l)	05038PK	151012	13785	128100	0.00170131	16.6967	N[C@@H](CCC(=O)N)C(=O)O
957946-L1	Metharbital	05041PK	273819	3564.69	228700	1.36627	16.6949	CCC1(CC)C(=O)NC(=O)N(C)C1=O
957594-L1	Polythiazide	05041PK	273819	3564.69	228700	0.321439	16.6949	CN1C(CSCC(F)(F)F)Nc2cc(Cl)c(cc2S1(=O)=O)S(=O)(=O)N
285898-L1	Alfacalcidol	05040PK	140462	13008.8	119200	-0.283097	16.6825	CC(C)CCC[C@@H](C)[C@H]1CC[C@H]2\C(=C\C=C/3\C[C@@H](O)C[C@H](O)C3=C)\CCC[C@]12C
757000-L1	Pidotimod	05039PK	124556	13080	106000	0.0467499	16.6459	OC(=O)[C@@H]1CSCN1C(=O)[C@@H]2CCC(=O)N2
754146-L3	Doconexent	05039PK	124556	13080	106000	-0.688801	16.6459	CC\C=C/C\C=C/C\C=C/C\C=C/C\C=C/C\C=C/CCC(=O)O
129979-L6	(Â±)-p-aminoglutethimide, Aminoglutethimide	05035PK	124394	16178.8	106400	-0.443152	16.6278	CCC1(CCC(=O)NC1=O)c2ccc(N)cc2
131086-L4	Fenoprofen	05035PK	124394	16178.8	106400	0.0316831	16.6278	CC(C(=O)O)c1cccc(Oc2ccccc2)c1
131583-L4	Ouabain	05036PK	129006	14071.9	109900	0.0530875	16.6236	C[C@@H]1O[C@@H](O[C@H]2C[C@@H](O)[C@]3(CO)C4[C@H](O)C[C@]5(C)[C@H](CC[C@]5(O)C4CC[C@]3(O)C2)C6=CC(=O)OC6)[C@H](O)[C@H](O)[C@H]1O
130684-L3	Lactulose	05036PK	129006	14071.9	109900	-1.76936	16.6236	OC[C@H]1O[C@@H](O[C@@H]2[C@@H](CO)O[C@](O)(CO)[C@H]2O)[C@H](O)[C@@H](O)[C@H]1O
957986-L1	Zuclopenthixol	05041PK	273819	3564.69	228900	0.740511	16.6209	OCCN1CCN(CC\C=C/2\c3ccccc3Sc4ccc(Cl)cc24)CC1
285714-L1	Terconazole	05040PK	140462	13008.8	119300	0.994172	16.6041	CC(C)N1CCN(CC1)c2ccc(OCC3CO[C@@](Cn4cncn4)(O3)c5ccc(Cl)cc5Cl)cc2
915016-L1	Etretinate	05040PK	140462	13008.8	119300	-0.468943	16.6041	CCOC(=O)\C=C(/C)\C=C\C=C(/C)\C=C\c1c(C)cc(OC)c(C)c1C
957570-L1	L-Proline, D-Proline	05041PK	273819	3564.69	229000	2.87264	16.5839	OC(=O)[C@@H]1CCCN1
967092-L1	Methamphetamine	05041PK	273819	3564.69	229000	0.0246545	16.5839	CN[C@@H](C)Cc1ccccc1
957931-L1	Cinitapride	05041PK	273819	3564.69	229000	-0.458408	16.5839	CCOc1cc(N)c(cc1C(=O)NC2CCN(CC3CCC=CC3)CC2)[N+](=O)[O-]
130333-L5	Acemetacin	05039PK	124556	13080	106100	0.756164	16.5562	COc1ccc2c(c1)c(CC(=O)OCC(=O)O)c(C)n2C(=O)c3ccc(Cl)cc3
757004-L1	N-Acetyl-L-Glutamine	05039PK	124556	13080	106100	-0.132965	16.5562	CC(=O)N[C@@H](CCC(=O)N)C(=O)O
757058-L1	Afalanine	05039PK	124556	13080	106100	-0.446085	16.5562	CC(=O)N[C@@H](Cc1ccccc1)C(=O)O
735837-L2	Rolitetracycline	05037PK	144619	16934.4	123500	1.39393	16.5398	CN(C)[C@H]1[C@@H]2C[C@H]3C(=C(O)[C@]2(O)C(=C(C(=O)NCN4CCCC4)C1=O)O)C(=O)c5c(O)cccc5[C@@]3(C)O
756738-L1	Clofarabine	05035PK	124394	16178.8	106500	3.20789	16.5354	Nc1nc(Cl)nc2c1ncn2C3O[C@H](CO)[C@@H](O)[C@@H]3F
255709-L2	Betamethasone	05040PK	140462	13008.8	119400	0.848959	16.5256	C[C@H]1C[C@H]2[C@@H]3CCC4=CC(=O)C=C[C@]4(C)[C@@]3(F)[C@@H](O)C[C@]2(C)[C@@]1(O)C(=O)CO
957953-L1	Encainide	05041PK	273819	3564.69	229300	1.20466	16.4729	COc1ccc(cc1)C(=O)Nc2ccccc2CCC3CCCCN3C
957577-L1	Pentostatin	05041PK	273819	3564.69	229300	-0.0924664	16.4729	OC[C@H]1O[C@H](C[C@@H]1O)n2cnc3[C@H](O)CN=CNc23
131475-L3	Formestane	05039PK	124556	13080	106200	0.169669	16.4665	CC1=C2CCC3C4CCC(=O)[C@@]4(C)CCC3[C@@]2(C)CCC1=O
756988-L1	Cinchophen	05039PK	124556	13080	106200	-1.72947	16.4665	OC(=O)c1cc(nc2ccccc12)c3ccccc3
131673-L3	Ceftibuten	05037PK	144619	16934.4	123600	-0.0310333	16.4615	Nc1nc(cs1)\C(=C\CC(=O)O)\C(=O)N[C@H]2[C@H]3SCC=C(N3C2=O)C(=O)O
757066-L1	Tyloxapol	05037PK	144619	16934.4	123600	-0.995938	16.4615	Cc1cc(cc(C)c1OCCO)C(C)(C)CC(C)(C)C
129882-L5	Sulfamerazine	05036PK	129006	14071.9	110100	0.437168	16.4496	Cc1ccnc(NS(=O)(=O)c2ccc(N)cc2)n1
129930-L4	Clomiphene	05036PK	129006	14071.9	110100	-1.4	16.4496	CCN(CC)CCOc1ccc(cc1)\C(=C(/Cl)\c2ccccc2)\c3ccccc3
285671-L1	1-(Isopropylamino)-3-(1-Naphthyloxy)-2-Propanol	05040PK	140462	13008.8	119500	0.755371	16.4471	CC(C)NC[C@@H](O)COc1cccc2ccccc12
130004-L7	Busulfan	05035PK	124394	16178.8	106600	-0.0304487	16.443	CS(=O)(=O)OCCCCOS(=O)(=O)C
735502-L2	Gabapentin	05038PK	151012	13785	128500	-0.680183	16.4052	NCC1CCCCC1CC(=O)O
957927-L1	Posaconazole	05041PK	273819	3564.69	229500	0.155761	16.3989	CC[C@@H]([C@H](C)O)N1N=CN(C1=O)c2ccc(cc2)N3CCN(CC3)c4ccc(OCC5CO[C@](Cn6cncn6)(C5)c7ccc(F)cc7F)cc4
130080-L4	Dropropizine	05039PK	124556	13080	106300	-1.24612	16.3768	OCC(O)CN1CCN(CC1)c2ccccc2
285625-L1		05040PK	140462	13008.8	119600	9.9942	16.3687	CC(C)Cc1ccc(cc1)[C@@H](C)C(=O)O
255870-L2	Flunisolide	05040PK	140462	13008.8	119600	-0.697419	16.3687	CC1(C)O[C@@H]2C[C@H]3[C@@H]4C[C@H](F)C5=CC(=O)C=C[C@]5(C)[C@H]4[C@@H](O)C[C@]3(C)[C@@]2(O1)C(=O)CO
130242-L3	Methacycline	05038PK	151012	13785	128600	-0.0266538	16.3324	CN(C)[C@H]1[C@@H]2[C@@H](O)[C@@H]3C(=C)c4cccc(O)c4C(=C3C(=O)[C@]2(O)C(=C(C(=O)N)C1=O)O)O
735650-L2	Clopidol	05038PK	151012	13785	128600	-0.0175802	16.3324	Cc1nc(C)c(Cl)c(O)c1Cl
735875-L2	Natamycin	05038PK	151012	13785	128600	-1.15405	16.3324	CC1C\C=C\C=C\C=C\C=C\C(CC2OC(O)(CC(O)CC3OC3\C=C\C(=O)O1)CC(O)C2C(=O)O)O[C@@H]4O[C@H](C)[C@@H](O)[C@H](N)[C@@H]4O
131685-L3	Olmesartan Medoxomil	05037PK	144619	16934.4	123800	0.0686643	16.3049	CCCc1nc(c(C(=O)OCC2=C(C)OC(=O)O2)n1Cc3ccc(cc3)c4ccccc4c5nn[nH]n5)C(C)(C)O
285756-L1	Meropenem	05040PK	140462	13008.8	119700	-0.842631	16.2902	C[C@@H](O)[C@@H]1[C@H]2[C@@H](C)C(=C(N2C1=O)C(=O)O)S[C@@H]3CN[C@@H](C3)C(=O)N(C)C
914983-L1	Eplerenone	05040PK	140462	13008.8	119700	0.00432973	16.2902	COC(=O)[C@@H]1CC2=CC(=O)CC[C@]2(C)[C@@]34O[C@@H]3C[C@@]5(C)[C@@H](CC[C@@]56CCC(=O)O6)[C@H]14
130901-L3	Prednisolone Acetate	05036PK	129006	14071.9	110300	0.102281	16.2756	CC(=O)OCC(=O)[C@@]1(O)CCC2C3CCC4=CC(=O)C=CC4(C)C3[C@@H](O)C[C@]12C
735489-L2	Canrenone	05038PK	151012	13785	128700	-2.52644	16.2595	C[C@]12CCC(=O)C=C1C=CC3C2CC[C@@]4(C)C3CC[C@@]45CCC(=O)O5
130723-L3	Norethynodrel	05035PK	124394	16178.8	106800	-0.574074	16.2581	C[C@]12CCC3C(CCC4=C3CCC(=O)C4)C1CC[C@@]2(O)C#C
285612-L3	Epirubicin, Epirubicin Hydrochloride	05037PK	144619	16934.4	123900	4.0171	16.2265	COc1cccc2C(=O)c3c(O)c4C[C@](O)(C[C@H](O[C@H]5C[C@H](N)[C@@H](O)[C@H](C)O5)c4c(O)c3C(=O)c12)C(=O)CO
959909-L1	Bentoquatam	05041PK	273819	3564.69	230000	-1.30889	16.2139	O=[Al]O[Al]=O
41379-L2	Ondansetron	05040PK	140462	13008.8	119800	1.29192	16.2118	Cc1nccn1CC2CCc3c(C2=O)c4ccccc4n3C
757044-L1	Piperonyl Butoxide	05039PK	124556	13080	106500	-0.559318	16.1974	CCCCOCCOCCOCc1cc2OCOc2cc1CCC
130923-L3	Quinine Sulfate	05036PK	129006	14071.9	110400	-0.514906	16.1886	COc1ccc2nccc([C@@H](O)[C@H]3C[C@@H]4CCN3C[C@@H]4C=C)c2c1
285877-L2	Rabeprazole	05038PK	151012	13785	128800	0.354439	16.1866	COCCCOc1ccnc(CS(=O)c2nc3ccccc3[nH]2)c1C
957585-L1	Thymazen	05041PK	273819	3564.69	230100	0.632741	16.1769	CC(C)c1ccc(C)cc1OC=C2NCCN2
735607-L2	Pizotyline Malate	05037PK	144619	16934.4	124000	-0.300315	16.1482	CN1CCC(=C2c3ccccc3CCc4sccc24)CC1
286022-L3	Benzoic Acid	05037PK	144619	16934.4	124000	-1.99792	16.1482	OC(=O)c1ccccc1
255711-L3	Benzbromarone	05038PK	151012	13785	128900	-2.20007	16.1138	CCc1oc2ccccc2c1C(=O)c3cc(Br)c(O)c(Br)c3
131720-L3	Budesonide	05036PK	129006	14071.9	110500	-1.87357	16.1016	CCCC1O[C@@H]2CC3C4CCC5=CC(=O)C=CC5(C)C4[C@@H](O)CC3(C)[C@@]2(O1)C(=O)CO
285763-L1	Bexarotene	05040PK	140462	13008.8	120000	-0.310741	16.0548	Cc1cc2c(cc1C(=C)c3ccc(cc3)C(=O)O)C(C)(C)CCC2(C)C
130182-L5	Chlomezanone, Chlormezanone	05038PK	151012	13785	129000	0.0352171	16.0409	CN1C(c2ccc(Cl)cc2)S(=O)(=O)CCC1=O
732232-L2	Methylatropine Nitrate	05038PK	151012	13785	129000	-0.98052	16.0409	C[N+]1(C)C2CCC1CC(C2)OC(=O)C(CO)c3ccccc3
130894-L2	Piperacillin Sodium	05036PK	129006	14071.9	110600	2.03758	16.0146	CCN1CCN(C(=O)NC(C(=O)N[C@H]2[C@H]3SC(C)(C)[C@@H](N3C2=O)C(=O)O)c4ccccc4)C(=O)C1=O
756754-L1	Tepoxalin	05035PK	124394	16178.8	107100	-0.520134	15.9809	COc1ccc(cc1)n2nc(CCC(=O)N(C)O)cc2c3ccc(Cl)cc3
285810-L2	Closantel	05038PK	151012	13785	129100	-0.7116	15.968	Cc1cc(C(C#N)c2ccc(Cl)cc2)c(Cl)cc1NC(=O)c3cc(I)cc(I)c3O
756868-L1	Ivermectin	05038PK	151012	13785	129100	-1.93047	15.968	CCC(C)[C@H]1O[C@]2(CC[C@@H]1C)C[C@@H]3C[C@@H](C\C=C(/C)\[C@@H](OC4C[C@H](OC)C(O[C@H]5C[C@H](OC)[C@@H](O)[C@H](C)O5)[C@H](C)O4)[C@@H](C)\C=C\C=C\6/CO[C@@H]7[C@H](O)C(=C[C@@H](C(=O)O3)[C@]67O)C)O2
129945-L5	L-glutamine, Glutamine (l)	05041PK	273819	3564.69	230700	0.145479	15.9549	N[C@@H](CCC(=O)N)C(=O)O
957576-L1	Kanamycin	05041PK	273819	3564.69	230700	-0.622948	15.9549	NC[C@H]1O[C@H](O[C@@H]2[C@@H](N)C[C@@H](N)[C@H](O[C@H]3O[C@H](CO)[C@@H](O)[C@H](N)[C@H]3O)[C@H]2O)[C@H](O)[C@@H](O)[C@@H]1O
757042-L1	Dimetridazole	05039PK	124556	13080	106800	-1.65774	15.9283	C[n+]1ccc([N+](=O)[O-])n1C
130683-L3	Ketoconazole	05036PK	129006	14071.9	110700	-0.645339	15.9276	CC(=O)N1CCN(CC1)c2ccc(OCC3CO[C@@](Cn4ccnc4)(O3)c5ccc(Cl)cc5Cl)cc2
285789-L3	Sertraline	05037PK	144619	16934.4	124300	-0.143621	15.9133	CN[C@H]1CC[C@@H](c2ccc(Cl)c(Cl)c2)c3ccccc13
131485-L3	Meloxicam	05037PK	144619	16934.4	124300	0.0167995	15.9133	CN1C(=C(O)c2ccccc2S1(=O)=O)C(=O)Nc3ncc(C)s3
131391-L4	Butacaine	05037PK	144619	16934.4	124300	-2.11906	15.9133	CCCCN(CCCC)CCCOC(=O)c1ccc(N)cc1
756855-L1	Isoflupredone Acetate	05038PK	151012	13785	129200	2.50347	15.8951	CC(=O)OCC(=O)[C@@]1(O)CCC2C3CCC4=CC(=O)C=C[C@]4(C)[C@@]3(F)[C@@H](O)C[C@]12C
130876-L3	Methscopolamine Bromide	05035PK	124394	16178.8	107200	-0.734397	15.8885	C[N+]1(C)C2CC(CC1C3OC23)OC(=O)[C@@H](CO)c4ccccc4
131386-L5	Albendazole	05036PK	129006	14071.9	110800	-0.989693	15.8406	CCCSc1ccc2[nH]c(NC(=O)OC)nc2c1
130801-L6	Dyclonine	05036PK	129006	14071.9	110800	-2.14104	15.8406	CCCCOc1ccc(cc1)C(=O)CCN2CCCCC2
129965-L3	Ipriflavone	05039PK	124556	13080	106900	1.67751	15.8386	CC(C)Oc1ccc2C(=O)C=C(Oc2c1)c3ccccc3
285906-L2	Chlorobutanol	05039PK	124556	13080	106900	-0.00772494	15.8386	CC(C)(O)C(Cl)(Cl)Cl
131244-L3	Aminohydroxybutyric Acid	05039PK	124556	13080	106900	-0.213537	15.8386	NCC(O)CC(=O)O
131408-L3	Ribostamycin Sulfate	05039PK	124556	13080	106900	-2.22378	15.8386	NC[C@H]1O[C@H](O[C@@H]2[C@@H](N)C[C@@H](N)[C@H](O)C2O[C@@H]3O[C@H](CO)[C@@H](O)[C@H]3O)[C@H](N)[C@@H](O)[C@@H]1O
756930-L1	Pemetrexed	05038PK	151012	13785	129300	0.825134	15.8223	Nc1nc(O)c2c(CCc3ccc(cc3)C(=O)N[C@@H](CCC(=O)O)C(=O)O)c[nH]c2n1
756920-L1	Ethopabate	05038PK	151012	13785	129300	-0.926362	15.8223	CCOc1cc(NC(=O)C)ccc1C(=O)OC
285655-L1	Rapamycin	05040PK	140462	13008.8	120300	1.42748	15.8195	CO[C@@H]1C[C@H](C[C@@H](C)[C@@H]2CC(=O)[C@H](C)\C=C(/C)\[C@@H](O)[C@@H](OC)C(=O)[C@H](C)C[C@H](C)\C=C\C=C\C=C(/C)\[C@H](C[C@@H]3CC[C@@H](C)[C@@](O)(O3)C(=O)C(=O)N4CCCC[C@H]4C(=O)O2)OC)CC[C@H]1O
957949-L1	Cefditoren Pivoxil	05041PK	273819	3564.69	231100	-0.263551	15.8069	CO\N=C(/C(=O)N[C@H]1[C@H]2SCC(=C(N2C1=O)C(=O)OCOC(=O)C(C)(C)C)\C=C\c3scnc3C)\c4csc(N)n4
130721-L3	Norethindrone	05035PK	124394	16178.8	107300	0.0184787	15.7961	C[C@]12CCC3C(CCC4=CC(=O)CC[C@H]34)C1CC[C@@]2(O)C#C
131097-L3	Mefexamide, Mefexamide Hydrochloride	05035PK	124394	16178.8	107300	-1.29373	15.7961	CCN(CC)CCNC(=O)COc1ccc(OC)cc1
285981-L1	Dextromethorphan	05040PK	140462	13008.8	120400	-0.225479	15.741	COc1ccc2C[C@@H]3[C@@H]4CCCC[C@]4(CCN3C)c2c1
957608-L1	Etonogestrel	05041PK	273819	3564.69	231400	-0.0246545	15.6959	CC[C@]12CC(=C)[C@H]3[C@@H](CCC4=CC(=O)CC[C@H]34)[C@@H]1CC[C@@]2(O)C#C
756915-L1	Sorbitol	05038PK	151012	13785	129500	-2.06964	15.6765	OC[C@@H](O)[C@@H](O)[C@H](O)[C@@H](O)CO
130942-L5	Sulfamethizole	05036PK	129006	14071.9	111000	-0.350928	15.6665	Cc1nnc(NS(=O)(=O)c2ccc(N)cc2)s1
130718-L6	Nitrofural	05036PK	129006	14071.9	111000	-0.666381	15.6665	NC(=O)N\N=C\c1oc(cc1)[N+](=O)[O-]
255637-L2	Nalbuphine	05040PK	140462	13008.8	120500	0.0386345	15.6625	O[C@H]1CC[C@@]2(O)[C@H]3Cc4ccc(O)c5O[C@@H]1[C@]2(CCN3CC6CCC6)c45
757002-L1	Tenatoprazole	05039PK	124556	13080	107100	-0.0205331	15.6592	COc1ccc2[nH]c(nc2n1)S(=O)Cc3ncc(C)c(OC)c3C
285856-L2	Flucytosine, 5-fluorocytosine	05037PK	144619	16934.4	124700	-0.455909	15.6	Nc1nc(O)ncc1F
129920-L5	Khellin	05039PK	124556	13080	107200	0.0410263	15.5695	COc1c2OC(=CC(=O)c2c(OC)c3ccoc13)C
957595-L1	Oxamniquine	05041PK	273819	3564.69	231800	-0.782806	15.5479	CC(C)NCC1CCc2cc(CO)c(cc2N1)[N+](=O)[O-]
285779-L2	Oxaliplatin	05038PK	151012	13785	129700	0.202739	15.5308	O=C1O[Pt]2(N[C@@H]3CCCC[C@H]3N2)OC1=O
131516-L4	Cysteamine	05037PK	144619	16934.4	124800	1.03503	15.5217	NCCS
131319-L3	Paromomycin Sulfate	05037PK	144619	16934.4	124800	-0.966737	15.5217	NC[C@@H]1O[C@H](O[C@H]2[C@@H](O)C(O[C@@H]3[C@@H](O)[C@H](N)C[C@H](N)[C@H]3O[C@H]4O[C@H](CO)[C@@H](O)[C@H](O)[C@H]4N)O[C@@H]2CO)[C@H](N)[C@@H](O)[C@@H]1O
735778-L2	Atomoxetine Hydrochloride	05035PK	124394	16178.8	107600	1.08134	15.5189	CNCC[C@@H](Oc1ccccc1)c2ccccc2
756761-L1	Algestone Acetophenide	05035PK	124394	16178.8	107600	0.0352741	15.5189	CC(=O)[C@@]12O[C@@](C)(O[C@@H]1CC3C4CCC5=CC(=O)CC[C@]5(C)C4CC[C@]23C)c6ccccc6
756719-L1	Pitavastatin Calcium	05035PK	124394	16178.8	107600	-0.609273	15.5189	O[C@H](C[C@H](O)C=Cc1c(nc2ccccc2c1c3ccc(F)cc3)C4CC4)CC(=O)O
130376-L2	Amlodipine	05040PK	140462	13008.8	120700	0.268443	15.5056	CCO\C(=C\1/C(C(=C(C)N=C1COCCN)C(=O)OC)c2ccccc2Cl)\O
130371-L3	Flopropione	05039PK	124556	13080	107300	0.488673	15.4798	CCC(=O)c1c(O)cc(O)cc1O
914986-L1	Reboxetine Mesylate	05040PK	140462	13008.8	120800	0.953539	15.4272	CCOc1ccccc1O[C@@H]([C@@H]2CNCCO2)c3ccccc3
38244-L8	Azathioprine	05035PK	124394	16178.8	107700	-0.651804	15.4265	Cn1cnc(c1Sc2ncnc3[nH]cnc23)[N+](=O)[O-]
957583-L1	Isocarboxazid	05041PK	273819	3564.69	232200	-0.0168616	15.3999	Cc1onc(c1)C(=O)NNCc2ccccc2
130912-L5	Promethazine	05038PK	151012	13785	129900	-1.0281	15.385	CC(CN1c2ccccc2Sc3ccccc13)N(C)C
756901-L1	Roxatidine acetate	05038PK	151012	13785	129900	-2.19293	15.385	CC(=O)OCC(=O)NCCCOc1cccc(CN2CCCCC2)c1
957538-L1	Glycine	05041PK	273819	3564.69	232300	0.0525848	15.3629	NCC(=O)O
285635-L1	Tramadol	05040PK	140462	13008.8	120900	1.60566	15.3487	COc1cccc(c1)[C@@]2(O)CCCC[C@@H]2CN(C)C
915018-L1	Troglitazone	05040PK	140462	13008.8	120900	0.133555	15.3487	Cc1c(C)c2OC(C)(COc3ccc(CC4SC(=O)NC4=O)cc3)CCc2c(C)c1O
735871-L2	Homosalate	05035PK	124394	16178.8	107800	0.0475808	15.3341	CC1CC(CC(C)(C)C1)OC(=O)c2ccccc2O
967102-L1	Amobarbital	05041PK	273819	3564.69	232400	-1.26428	15.3259	CCC1(CCC(C)C)C(=NC(=O)NC1=O)[O]
129910-L4	Nystatin	05036PK	129006	14071.9	111400	-0.937249	15.3185	C[C@@H]1OC(=O)CC(O)CC(O)CC(O)CCC(O)C(O)C[C@]2(O)CC(O)C(C(CC(OC3O[C@H](C)[C@@H](O)[C@H](N)[C@@H]3O)\C=C\C=C\C=C\C=C\CC\C=C\C=C\[C@H](C)[C@@H](O)C1C)O2)C(=O)O
130656-L5	Phenacetin	05036PK	129006	14071.9	111400	-1.01116	15.3185	CCOc1ccc(NC(=O)C)cc1
131127-L5	Sulconazole	05038PK	151012	13785	130000	0.95897	15.3122	Clc1ccc(CSC(Cn2ccnc2)c3ccc(Cl)cc3Cl)cc1
131178-L2	Carbenoxolone Sodium	05038PK	151012	13785	130000	0.284685	15.3122	CC1(C)[C@H](CC[C@@]2(C)C1CC[C@]3(C)C2C(=O)C=C4[C@@H]5C[C@](C)(CC[C@]5(C)CC[C@@]34C)C(=O)O)OC(=O)CCC(=O)O
129967-L5	Acetaminophen	05038PK	151012	13785	130000	-2.08484	15.3122	CC(=O)Nc1ccc(O)cc1
131526-L3	Dirithromycin	05038PK	151012	13785	130000	-3.92095	15.3122	CC[C@H]1OC(=O)[C@H](C)[C@@H](O[C@H]2C[C@@](C)(OC)[C@@H](O)[C@H](C)O2)[C@H](C)[C@@H](O[C@@H]3O[C@H](C)C[C@@H]([C@H]3O)N(C)C)[C@](C)(O)C[C@@H](C)[C@@H]4N[C@@H](COCCOC)O[C@H]([C@H]4C)[C@]1(C)O
735833-L2	Altrenogest	05037PK	144619	16934.4	125100	-0.0500932	15.2867	C[C@]12C=CC3=C4CCC(=O)C=C4CCC3C1CC[C@@]2(O)CC=C
756823-L1	Rizatriptan	05037PK	144619	16934.4	125100	-1.82712	15.2867	CN(C)CCc1c[nH]c2ccc(Cn3cncn3)cc12
285758-L1	Bromfenac	05040PK	140462	13008.8	121000	-0.898585	15.2702	Nc1c(CC(=O)O)cccc1C(=O)c2ccc(Br)cc2
129983-L3	Amoxicillin	05035PK	124394	16178.8	107900	-0.0299624	15.2416	CC1(C)S[C@@H]2[C@H](NC(=O)[C@@H](N)c3ccc(O)cc3)C(=O)N2[C@H]1C(=O)O
131194-L3	Cephalexin	05035PK	124394	16178.8	107900	-1.79875	15.2416	CC1=C(N2[C@H](SC1)[C@H](NC(=O)C(N)c3ccccc3)C2=O)C(=O)O
957955-L1	Fesoterodine	05041PK	273819	3564.69	232700	0.198263	15.2148	CC(C)N(CC[C@H](c1ccccc1)c2cc(CO)ccc2OC(=O)C(C)C)C(C)C
130206-L3	Biotin	05037PK	144619	16934.4	125200	0.271725	15.2084	OC(=O)CCCCC1SCC2NC(=O)NC12
255929-L2	Isoetarine	05037PK	144619	16934.4	125200	-1.48172	15.2084	CCC(NC(C)C)C(O)c1ccc(O)c(O)c1
255961-L2	Levobunolol	05040PK	140462	13008.8	121100	0.0499584	15.1918	CC(C)(C)NC[C@H](O)COc1cccc2C(=O)CCCc12
756745-L2	Gefitinib	05040PK	140462	13008.8	121100	-0.21149	15.1918	COc1cc2ncnc(Nc3ccc(F)c(Cl)c3)c2cc1OCCCN4CCOCC4
955199-L1	Dihydrotachysterol	05041PK	273819	3564.69	232800	-0.279441	15.1778	CC(C)C(C)\C=C\C(C)C1CCC2\C(=C\C=C\3/CC(O)CCC3C)\CCCC12C
756922-L1	Levcycloserine	05038PK	151012	13785	130200	1.36048	15.1664	N[C@H]1CONC1=O
130689-L4	Maprotiline	05038PK	151012	13785	130200	-1.17589	15.1664	CNCCCC12CCC(c3ccccc13)c4ccccc24
130630-L10	Trifluoperazine	05036PK	129006	14071.9	111600	1.44951	15.1445	CN1CCN(CCCN2c3ccccc3Sc4ccc(cc24)C(F)(F)F)CC1
957541-L1	Naratriptan	05041PK	273819	3564.69	232900	-0.635327	15.1408	CNS(=O)(=O)CCc1ccc2[nH]cc(C3CCN(C)CC3)c2c1
756833-L1	Bromindione	05037PK	144619	16934.4	125300	0.0965821	15.1301	Brc1ccc(cc1)C2C(=O)c3ccccc3C2=O
255790-L3	Biperiden	05037PK	144619	16934.4	125300	-2.51871	15.1301	OC(CCN1CCCCC1)(C2CC3CC2C=C3)c4ccccc4
967096-L1	Oxandrolone	05041PK	273819	3564.69	233000	-0.606707	15.1038	C[C@]1(O)CC[C@H]2[C@@H]3CC[C@H]4CC(=O)OC[C@]4(C)[C@H]3CC[C@]12C
735765-L2	Nateglinide	05036PK	129006	14071.9	111700	3.44258	15.0575	CC(C)[C@@H]1CC[C@H](CC1)C(=O)N[C@@H](Cc2ccccc2)C(=O)O
756840-L1	Cefonicid Sodium	05037PK	144619	16934.4	125400	-1.01341	15.0518	O[C@@H](C(=O)NC1[C@H]2SCC(=C(N2C1=O)C(=O)O)CSc3nnnn3CS(=O)(=O)O)c4ccccc4
285759-L1	Didanosine	05040PK	140462	13008.8	121300	0.38368	15.0349	OC[C@@H]1CC[C@@H](O1)n2cnc3c(O)ncnc23
955210-L1	Gestodene	05041PK	273819	3564.69	233200	-1.11668	15.0298	CC[C@]12CC[C@H]3[C@@H](CCC4=CC(=O)CC[C@H]34)[C@@H]1C=C[C@@]2(O)C#C
130157-L5	Lefunamide, Leflunomide	05038PK	151012	13785	130400	1.1016	15.0207	Cc1oncc1C(=O)Nc2ccc(cc2)C(F)(F)F
285943-L2	Chlorprothixene	05041PK	273819	3564.69	233300	-0.682554	14.9928	CN(C)CC\C=C/1\c2ccccc2Sc3ccc(Cl)cc13
131553-L3	Trimetozine	05037PK	144619	16934.4	125500	-0.0730016	14.9734	COc1cc(cc(OC)c1OC)C(=O)N2CCOCC2
130941-L5	Sulfamethazine	05036PK	129006	14071.9	111800	0.0785953	14.9705	Cc1cc(C)nc(NS(=O)(=O)c2ccc(N)cc2)n1
130861-L3	Kanamycin Sulfate, Kanamycin A Sulfate	05036PK	129006	14071.9	111800	-0.0205777	14.9705	NC[C@H]1O[C@H](OC2[C@@H](N)C[C@@H](N)[C@H](O[C@H]3O[C@H](CO)[C@@H](O)[C@H](N)[C@H]3O)[C@H]2O)[C@H](O)[C@@H](O)[C@@H]1O
756730-L1	Abacavir Sulfate	05035PK	124394	16178.8	108200	-2.0747	14.9644	Nc1nc(NC2CC2)c3ncn(C4C[C@H](CO)C=C4)c3n1
285629-L1	Lamivudine	05040PK	140462	13008.8	121400	1.58734	14.9564	NC1=NC(=O)N(C=C1)[C@@H]2CS[C@H](CO)O2
255661-L2	Aztreonam	05040PK	140462	13008.8	121400	1.00649	14.9564	C[C@H]1[C@H](NC(=O)\C(=N/OC(C)(C)C(=O)O)\c2csc(N)n2)C(=O)N1S(=O)(=O)O
255931-L2	Piperacillin	05040PK	140462	13008.8	121400	-0.879933	14.9564	CCN1CCN(C(=O)N[C@@H](C(=O)N[C@H]2[C@H]3SC(C)(C)[C@@H](N3C2=O)C(=O)O)c4ccccc4)C(=O)C1=O
967097-L1	Temazepam	05041PK	273819	3564.69	233400	-2.07512	14.9558	CN1C(=O)C(O)N=C(c2ccccc2)c3cc(Cl)ccc13
130213-L8	Amiodarone	05037PK	144619	16934.4	125600	-0.149424	14.8951	CCCCc1oc2ccccc2c1C(=O)c3cc(I)c(OCCN(CC)CC)c(I)c3
255659-L2	Tranylcypromine	05040PK	140462	13008.8	121500	1.21099	14.8779	N[C@H]1C[C@@H]1c2ccccc2
255864-L2	Riboflavin	05040PK	140462	13008.8	121500	0.0549542	14.8779	Cc1cc2N=C3C(=O)NC(=O)N=C3N(C[C@H](O)[C@H](O)[C@H](O)CO)c2cc1C
131574-L8	Tretinon, Tretinoin	05038PK	151012	13785	130600	-2.28911	14.8749	C\C(=C/C=C/C(=C/C(=O)O)/C)\C=C\C1=C(C)CCCC1(C)C
735786-L2	Hydrocortisone Valerate	05035PK	124394	16178.8	108300	1.65474	14.872	CCCCC(=O)O[C@@]1(CCC2C3CCC4=CC(=O)CC[C@]4(C)C3[C@@H](O)C[C@]12C)C(=O)CO
756776-L1	Modaline Sulfate	05035PK	124394	16178.8	108300	0.479698	14.872	Cc1nccnc1N2CCCCC2
130886-L3	Oxyphenbutazone	05035PK	124394	16178.8	108300	-1.78503	14.872	CCCCC1C(=O)N(N(C1=O)c2ccc(O)cc2)c3ccccc3
130711-L3	Latamoxef	05037PK	144619	16934.4	125700	-2.2176	14.8168	CO[C@]1(NC(=O)C(C(=O)O)c2ccc(O)cc2)[C@H]3OCC(=C(N3C1=O)C(=O)O)CSc4nnnn4C
955207-L1	Tirofiban	05041PK	273819	3564.69	233800	-0.561178	14.8078	CCCCS(=O)(=O)N[C@@H](Cc1ccc(OCCCCC2CCNCC2)cc1)C(=O)O
130720-L3	Norepinephrine	05040PK	140462	13008.8	121600	0.355037	14.7995	NC[C@H](O)c1ccc(O)c(O)c1
130762-L4	Cyclizine	05036PK	129006	14071.9	112000	-2.10367	14.7965	CN1CCN(CC1)C(c2ccccc2)c3ccccc3
756780-L1	Nonoxynol-9	05035PK	124394	16178.8	108400	-0.93366	14.7796	CCCCCCCCCc1ccc(OCCOCCOCCOCCOCCOCCOCCOCCOCCO)cc1
130236-L3	Ergonovine Maleate	05035PK	124394	16178.8	108400	-1.48854	14.7796	C[C@@H](CO)NC(=O)C1CN(C)[C@@H]2Cc3c[nH]c4cccc(C2=C1)c34
129948-L3	Guanidine	05039PK	124556	13080	108100	0.958654	14.7621	NC(=N)N
130249-L4	Cianidanol	05039PK	124556	13080	108100	-1.0588	14.7621	O[C@H]1Cc2c(O)cc(O)cc2O[C@@H]1c3ccc(O)c(O)c3
131683-L3	Tolperisone	05039PK	124556	13080	108100	-3.03798	14.7621	CC(CN1CCCCC1)C(=O)c2ccc(C)cc2
131514-L4	Irbesartan	05037PK	144619	16934.4	125800	-0.870644	14.7385	CCCCC1=NC2(CCCC2)C(=O)N1Cc3ccc(cc3)c4ccccc4c5nn[nH]n5
957634-L1	dichlorocalcium	05041PK	273819	3564.69	234000	-0.324991	14.7338	[Ca]
967103-L1	Pipecuronium	05041PK	273819	3564.69	234000	-1.51423	14.7338	CC(=O)OC1CC2CCC3C(CCC4(C)C3CC(C4OC(=O)C)N5CC[N+](C)(C)CC5)C2(C)CC1N6CC[N+](C)(C)CC6
285704-L1	Deslanoside	05040PK	140462	13008.8	121700	0.422315	14.721	C[C@H]1O[C@H](C[C@H](O)[C@@H]1O[C@H]2C[C@H](O)[C@H](O[C@H]3C[C@H](O)[C@H](O[C@@H]4O[C@H](CO)[C@@H](O)[C@H](O)[C@H]4O)[C@@H](C)O3)[C@@H](C)O2)O[C@H]5CC[C@@]6(C)[C@H](CC[C@@H]7[C@@H]6C[C@@H](O)[C@]8(C)[C@H](CC[C@]78O)C9=CC(=O)OC9)C5
285934-L1	Dexbrompheniramine, Dexbrompheniramine Maleate	05040PK	140462	13008.8	121700	-1.29525	14.721	CN(C)CC[C@@H](c1ccc(Br)cc1)c2ccccn2
957945-L1	Nafarelin	05041PK	273819	3564.69	234100	-1.62113	14.6968	CC(C)C[C@H](NC(=O)[C@@H](Cc1ccc2ccccc2c1)NC(=O)[C@H](Cc3ccc(O)cc3)NC(=O)[C@H](CO)NC(=O)[C@H](Cc4c[nH]c5ccccc45)NC(=O)[C@H](Cc6c[nH]cn6)NC(=O)[C@@H]7CCC(=O)N7)C(=O)N[C@@H](CCCN=C(N)N)C(=O)N8CCC[C@H]8C(=O)NCC(=O)N
129969-L4	Acetohydroxamic Acid	05035PK	124394	16178.8	108500	1.18963	14.6872	CC(=O)NO
285905-L3	D-camphor	05035PK	124394	16178.8	108500	0.00276806	14.6872	CC1(C)[C@@H]2CC[C@@]1(C)C(=O)C2
285933-L4	Alpha-cypermethrin	05039PK	124556	13080	108200	-0.176713	14.6724	CC1(C)C(C=C(Cl)Cl)C1C(=O)OC(C#N)c2cccc(Oc3ccccc3)c2
757001-L1	Rufloxacin Hydrochloride	05039PK	124556	13080	108200	-0.945605	14.6724	CN1CCN(CC1)c2c(F)cc3C(=O)C(=CN4CCSc2c34)C(=O)O
131506-L3	Avobenzone	05037PK	144619	16934.4	125900	0.547237	14.6602	COc1ccc(cc1)C(=O)CC(=O)c2ccc(cc2)C(C)(C)C
131507-L5	Simvastatin	05037PK	144619	16934.4	125900	0.326216	14.6602	CCC(C)(C)C(=O)O[C@H]1C[C@@H](C)C=C2C=C[C@H](C)[C@H](CC[C@@H]3C[C@@H](O)CC(=O)O3)[C@@H]12
756822-L1	Cinromide	05037PK	144619	16934.4	125900	-0.0686643	14.6602	CCNC(=O)\C=C\c1cccc(Br)c1
915006-L1	Zonisamide	05040PK	140462	13008.8	121800	1.9144	14.6426	NS(=O)(=O)Cc1noc2ccccc12
955274-L1	Halobetasol Propionate	05041PK	273819	3564.69	234300	-0.0817564	14.6228	CCC(=O)O[C@@]1([C@@H](C)C[C@H]2[C@@H]3C[C@H](F)C4=CC(=O)C=C[C@]4(C)[C@@]3(F)[C@@H](O)C[C@]12C)C(=O)CCl
130967-L4	Althiazide	05036PK	129006	14071.9	112200	-1.57716	14.6225	NS(=O)(=O)c1cc2c(NC(CSCC=C)NS2(=O)=O)cc1Cl
957928-L1	Norelgestromin	05041PK	273819	3564.69	234500	-0.440222	14.5488	CCC12CCC3C(CCC4=C\C(=N\O)\CCC34)C1CCC2(O)C#C
756793-L1	Norgestrel	05036PK	129006	14071.9	112300	-1.8741	14.5355	CCC12CCC3C(CCC4=CC(=O)CC[C@H]34)C1CC[C@@]2(O)C#C
756769-L1	Pentetic Acid, Diethylenetriaminepentaacetic Acid	05035PK	124394	16178.8	108800	2.07077	14.41	OC(=O)CN(CCN(CC(=O)O)CC(=O)O)CCN(CC(=O)O)CC(=O)O
131392-L5	Clenbuterol	05039PK	124556	13080	108500	0.256364	14.4033	CC(C)(C)NCC(O)c1cc(Cl)c(N)c(Cl)c1
131668-L3	Phenothrin	05039PK	124556	13080	108500	-0.285863	14.4033	CC(=CC1C(C(=O)OCc2cccc(Oc3ccccc3)c2)C1(C)C)C
757039-L1	Tenylidone	05039PK	124556	13080	108500	-0.391931	14.4033	O=C1\C(=C\c2cccs2)\CCC/C/1=C\c3cccs3
967085-L1	Flurazepam	05041PK	273819	3564.69	234900	-1.4789	14.4008	CCN(CC)CCN1C(=O)CN=C(c2ccccc2F)c3cc(Cl)ccc13
955211-L1	Difluprednate	05041PK	273819	3564.69	235000	0.116169	14.3638	CCCC(=O)O[C@@]1(CC[C@H]2[C@@H]3C[C@H](F)C4=CC(=O)C=C[C@]4(C)[C@@]3(F)[C@@H](O)C[C@]12C)C(=O)COC(=O)C
130948-L5	Sulfisoxazole	05036PK	129006	14071.9	112500	0.165086	14.3615	Cc1noc(NS(=O)(=O)c2ccc(N)cc2)c1C
130922-L4	Quinidine	05036PK	129006	14071.9	112500	-0.462891	14.3615	COc1ccc2nccc([C@H](O)[C@H]3C[C@@H]4CCN3C[C@@H]4C=C)c2c1
130600-L3	Tuaminoheptane Sulfate	05036PK	129006	14071.9	112500	-1.35259	14.3615	CCCCCC(C)N
130360-L3	Valproic Acid	05036PK	129006	14071.9	112500	-2.03769	14.3615	CCCC(CCC)C(=O)O
130399-L4	Oleandomycin Phosphate	05035PK	124394	16178.8	108900	0.688836	14.3176	CO[C@H]1C[C@H](O[C@H]2[C@H](C)[C@@H](OC3O[C@H](C)C[C@@H]([C@H]3O)N(C)C)[C@@H](C)C[C@]4(CO4)C(=O)[C@H](C)[C@@H](O)[C@@H](C)[C@@H](C)OC(=O)[C@@H]2C)O[C@@H](C)[C@@H]1O
756720-L1	Carteolol	05035PK	124394	16178.8	108900	-1.3357	14.3176	CC(C)(C)NCC(O)COc1cccc2NC(=O)CCc12
130043-L4	Resorcinol	05038PK	151012	13785	131400	0.00482037	14.292	Oc1cccc(O)c1
955230-L1	Glucosamine	05041PK	273819	3564.69	235200	0.00804805	14.2898	N[C@H]1C(O)O[C@H](CO)[C@@H](O)[C@@H]1O
957593-L1	Micafungin	05041PK	273819	3564.69	235200	-0.633948	14.2898	CCCCCOc1ccc(cc1)c2onc(c2)c3ccc(cc3)C(=O)N[C@H]4C[C@@H](O)[C@@H](O)NC(=O)[C@@H]5[C@@H](O)[C@@H](C)CN5C(=O)[C@@H](NC(=O)[C@@H](NC(=O)[C@@H]6C[C@@H](O)CN6C(=O)[C@@H](NC4=O)[C@@H](C)O)[C@H](O)[C@@H](O)c7ccc(O)c(OS(=O)(=O)O)c7)[C@H](O)CC(=O)N
959914-L1	Methylscopolamine bromide	05041PK	273819	3564.69	235200	-1.9629	14.2898	C[N+]1(C)[C@H]2CC(C[C@H]1C3OC23)OC(=O)[C@H](CO)c4ccccc4
131678-L3	Ezetimibe	05037PK	144619	16934.4	126400	0.94896	14.2686	OC(CC[C@@H]1[C@H](N(C1=O)c2ccc(F)cc2)c3ccc(O)cc3)c4ccc(F)cc4
957582-L1	Metipranolol	05041PK	273819	3564.69	235300	-0.664099	14.2528	CC(C)NCC(O)COc1cc(C)c(OC(=O)C)c(C)c1C
285634-L1	Tazobactam	05040PK	140462	13008.8	122300	0.932556	14.2503	C[C@]1(Cn2ccnn2)[C@@H](N3[C@@H](CC3=O)S1(=O)=O)C(=O)O
129998-L3	Betamethasone	05035PK	124394	16178.8	109000	0.14076	14.2252	C[C@H]1CC2C3CCC4=CC(=O)C=C[C@]4(C)[C@@]3(F)[C@@H](O)C[C@]2(C)[C@@]1(O)C(=O)CO
756945-L1	Darifenacin Hydrobromide	05038PK	151012	13785	131500	-0.742224	14.2191	NC(=O)C(C1CCN(CCc2ccc3OCCc3c2)C1)(c4ccccc4)c5ccccc5
130930-L4	Salicylic Acid	05041PK	273819	3564.69	235400	0.019827	14.2158	OC(=O)c1ccccc1O
735794-L2	Aminopentamide Sulfate	05037PK	144619	16934.4	126500	0.0271236	14.1903	CC(CC(C(=O)N)(c1ccccc1)c2ccccc2)N(C)C
130676-L5	Fluorouracil	05036PK	129006	14071.9	112700	-2.16208	14.1874	Oc1ncc(F)c(O)n1
955229-L1	Tiagabine	05041PK	273819	3564.69	235500	-0.0594122	14.1788	Cc1ccsc1C(=CCCN2CCC[C@H](C2)C(=O)O)c3sccc3C
957581-L1	Dipivefrin	05041PK	273819	3564.69	235600	-2.41238	14.1418	CNCC(O)c1ccc(OC(=O)C(C)(C)C)c(OC(=O)C(C)(C)C)c1
756976-L1	Beclamide	05039PK	124556	13080	108800	-0.13997	14.1342	ClCCC(=O)NCc1ccccc1
129973-L4	Alverine	05035PK	124394	16178.8	109100	-0.00243141	14.1327	CCN(CCCc1ccccc1)CCCc2ccccc2
255700-L2	Guanfacine	05037PK	144619	16934.4	126600	2.1377	14.1119	NC(=N)NC(=O)Cc1c(Cl)cccc1Cl
957636-L1	Sulfamoxole	05041PK	273819	3564.69	235800	1.84199	14.0678	Cc1oc(NS(=O)(=O)c2ccc(N)cc2)nc1C
131504-L4	Ornithine Aketoglutarate, Ornithine Hydrochloride	05041PK	273819	3564.69	235800	-1.8351	14.0678	NCCCC(N)C(=O)O
757029-L1	Thymopentin	05039PK	124556	13080	108900	-1.47158	14.0445	CC(C)[C@H](NC(=O)[C@H](CC(=O)O)NC(=O)[C@H](CCCCN)NC(=O)[C@@H](N)CCCN=C(N)N)C(=O)N[C@@H](Cc1ccc(O)cc1)C(=O)O
756999-L1	Pyronaridine Tetraphosphate	05039PK	124556	13080	108900	-1.52077	14.0445	COc1ccc2nc3cc(Cl)ccc3c(Nc4cc(CN5CCCC5)c(O)c(CN6CCCC6)c4)c2n1
131496-L4	Oxcarbazepine, Trileptal	05037PK	144619	16934.4	126700	0.0310333	14.0336	NC(=O)N1c2ccccc2CC(=O)c3ccccc13
756805-L1	Iopamidol	05037PK	144619	16934.4	126700	-0.535264	14.0336	C[C@H](O)C(=O)Nc1c(I)c(C(=O)NC(CO)CO)c(I)c(C(=O)NC(CO)CO)c1I
756816-L1	Denatonium Benzoate	05037PK	144619	16934.4	126700	-0.641254	14.0336	CC[N+](CC)(CC(=O)Nc1c(C)cccc1C)Cc2ccccc2
285790-L1	Vecuronium	05040PK	140462	13008.8	122600	0.621149	14.0149	CC(=O)O[C@H]1C[C@@H]2CC[C@@H]3[C@H](CC[C@@]4(C)[C@H]3C[C@@H]([C@@H]4OC(=O)C)[N+]5(C)CCCCC5)[C@@]2(C)C[C@@H]1N6CCCCC6
285992-L1	Nitrazepam	05040PK	140462	13008.8	122600	0.547877	14.0149	[O-][N+](=O)c1ccc2NC(=O)CN=C(c3ccccc3)c2c1
915020-L1	Bosentan	05040PK	140462	13008.8	122600	-0.58751	14.0149	COc1ccccc1Oc2c(NS(=O)(=O)c3ccc(cc3)C(C)(C)C)nc(nc2OCCO)c4ncccn4
914979-L1	Vatalanib	05040PK	140462	13008.8	122600	-2.3144	14.0149	Clc1ccc(Nc2nnc(Cc3ccncc3)c4ccccc24)cc1
130482-L6	Captopril	05036PK	129006	14071.9	112900	-3.45709	14.0134	C[C@H](CS)C(=O)N1CCC[C@H]1C(=O)O
756897-L1	Ecamsule	05038PK	151012	13785	131800	2.50744	14.0005	CC1(C)C2CCC1(CS(=O)(=O)O)C(=O)/C/2=C\c3ccc(\C=C/4\C5CCC(CS(=O)(=O)O)(C4=O)C5(C)C)cc3
957620-L1	gallium trinitrate	05041PK	273819	3564.69	236000	0.405334	13.9938	[O-][N+](=O)[O-]
957930-L1	Ximelagatran	05041PK	273819	3564.69	236000	0.305026	13.9938	CCOC(=O)CN[C@H](C1CCCCC1)C(=O)N2CC[C@H]2C(=O)NCc3ccc(cc3)C(=N)NO
967091-L1	Levomethadyl Acetate	05041PK	273819	3564.69	236100	0.030344	13.9568	CC[C@H](OC(=O)C)C(C[C@H](C)N(C)C)(c1ccccc1)c2ccccc2
959915-L1	Arformoterol	05041PK	273819	3564.69	236100	-1.10169	13.9568	COc1ccc(C[C@@H](C)NC[C@H](O)c2ccc(O)c(NC=O)c2)cc1
967098-L1	Triazolam	05041PK	273819	3564.69	236100	-1.14443	13.9568	Cc1nnc2CN=C(c3ccccc3Cl)c4cc(Cl)ccc4n12
285621-L3	Fomepizole Hydrochloride, Fomepizole	05037PK	144619	16934.4	126800	-0.888726	13.9553	Cc1cn[nH]c1
756849-L2	Atracurium Besylate	05040PK	140462	13008.8	122700	0.958535	13.9364	COc1ccc(CC2c3cc(OC)c(OC)cc3CC[N+]2(C)CCC(=O)OCCCCCOC(=O)CC[N+]4(C)CCc5cc(OC)c(OC)cc5C4Cc6ccc(OC)c(OC)c6)cc1OC
915027-L1	Levetiracetam	05040PK	140462	13008.8	122700	0.0762698	13.9364	CC[C@H](N1CCCC1=O)C(=O)N
285891-L1	Idarubicin, Idarubicin Hydrochloride	05040PK	140462	13008.8	122700	-0.0329725	13.9364	C[C@@H]1O[C@H](C[C@H](N)[C@@H]1O)O[C@H]2C[C@@](O)(Cc3c(O)c4C(=O)c5ccccc5C(=O)c4c(O)c23)C(=O)C
914975-L2	Lapatinib	05040PK	140462	13008.8	122700	-1.24896	13.9364	CS(=O)(=O)CCNCc1oc(cc1)c2ccc3ncnc(Nc4ccc(OCc5cccc(F)c5)c(Cl)c4)c3c2
254893-L7	Diazoxide	05036PK	129006	14071.9	113000	-0.577568	13.9264	CC1=NS(=O)(=O)c2cc(Cl)ccc2N1
967094-L1	Remifentanil	05041PK	273819	3564.69	236300	-0.019827	13.8828	CCC(=O)N(c1ccccc1)C2(CCN(CCC(=O)OC)CC2)C(=O)OC
957933-L1	Progabide	05041PK	273819	3564.69	236300	-1.22955	13.8828	NC(=O)CCC\N=C(\c1ccc(Cl)cc1)/c2cc(F)ccc2O
756821-L1	Ethynodiol Diacetate	05037PK	144619	16934.4	126900	-0.594459	13.877	CC(=O)O[C@H]1CCC2C3CC[C@@]4(C)C(C[C@@H](C#C)[C@@H]4OC(=O)C)C3CCC2=C1
285811-L1	Azlocillin	05040PK	140462	13008.8	122800	-0.699084	13.858	CC1(C)S[C@@H]2[C@H](NC(=O)[C@H](NC(=O)N3CCNC3=O)c4ccccc4)C(=O)N2[C@H]1C(=O)O
915013-L1	Emtricitabine	05040PK	140462	13008.8	122800	-0.910974	13.858	NC1=NC(=O)N(C=C1F)[C@@H]2CS[C@H](CO)O2
255171-L2	Doxepin	05040PK	140462	13008.8	122800	-1.54172	13.858	CN(C)CC\C=C\1/c2ccccc2COc3ccccc13
756869-L1	Lornoxicam	05038PK	151012	13785	132000	1.70386	13.8547	CN1C(=C(O)c2sc(Cl)cc2S1(=O)=O)C(=O)Nc3ccccn3
957982-L1	Molindone	05041PK	273819	3564.69	236400	-0.972421	13.8458	CCc1c(C)[nH]c2CCC(CN3CCOCC3)C(=O)c12
130404-L3	Flumethazone Pivalate	05036PK	129006	14071.9	113100	-0.421271	13.8394	C[C@@H]1CC2C3C[C@H](F)C4=CC(=O)C=C[C@]4(C)[C@@]3(F)[C@@H](O)C[C@]2(C)[C@@]1(O)C(=O)COC(=O)C(C)(C)C
130703-L3	Tolmetin	05037PK	144619	16934.4	127000	2.37075	13.7987	Cc1ccc(cc1)C(=O)c2ccc(CC(=O)O)n2C
756900-L1	Quinestrol	05038PK	151012	13785	132100	-3.28091	13.7819	C[C@]12CCC3C(CCc4cc(OC5CCCC5)ccc34)C1CC[C@@]2(O)C#C
914999-L1	Etoricoxib	05040PK	140462	13008.8	122900	2.77555	13.7795	Cc1ccc(cn1)c2ncc(Cl)cc2c3ccc(cc3)S(=O)(=O)C
131085-L5	Fenofibrate	05035PK	124394	16178.8	109500	1.12309	13.7631	CC(C)OC(=O)C(C)(C)Oc1ccc(cc1)C(=O)c2ccc(Cl)cc2
130770-L3	Desoxycorticosterone Acetate	05035PK	124394	16178.8	109500	0.622926	13.7631	CC(=O)OCC(=O)[C@H]1CCC2C3CCC4=CC(=O)CC[C@]4(C)C3CC[C@]12C
130834-L7	Haloperidol	05036PK	129006	14071.9	113200	-0.905346	13.7524	OC1(CCN(CCCC(=O)c2ccc(F)cc2)CC1)c3ccc(Cl)cc3
130761-L4	Cromoglicic acid	05036PK	129006	14071.9	113200	-3.08744	13.7524	OC(COc1cccc2OC(=CC(=O)c12)C(=O)O)COc3cccc4OC(=CC(=O)c34)C(=O)O
955220-L1	Medetomidine HCl	05041PK	273819	3564.69	236700	-0.533227	13.7348	CC(c1c[nH]cn1)c2cccc(C)c2C
285693-L1	Prednisolone	05040PK	140462	13008.8	123000	-1.32656	13.701	C[C@]12C[C@H](O)[C@H]3[C@@H](CCC4=CC(=O)C=C[C@]34C)[C@@H]1CC[C@]2(O)C(=O)CO
757060-L1	Guaiacol	05039PK	124556	13080	109300	0.145693	13.6857	COc1ccccc1O
255952-L2	Oxolamine Citrate	05039PK	124556	13080	109300	-2.04603	13.6857	CCN(CC)CCc1onc(n1)c2ccccc2
130214-L4	Methylergometrine	05036PK	129006	14071.9	113300	0.990944	13.6654	CC[C@@H](CO)NC(=O)[C@H]1CN(C)[C@@H]2Cc3c[nH]c4cccc(C2=C1)c34
756967-L1	Chiniofon	05039PK	124556	13080	109400	0.954891	13.5959	Oc1c(I)cc(c2cccnc12)S(=O)(=O)O
130353-L4	Hexestrol	05039PK	124556	13080	109400	-0.649095	13.5959	CCC(C(CC)c1ccc(O)cc1)c2ccc(O)cc2
130740-L3	Praesterone Acetate, Prasterone Acetate	05039PK	124556	13080	109400	-1.56156	13.5959	CC(=O)O[C@H]1CC[C@]2(C)C3CC[C@@]4(C)C(CCC4=O)C3CC=C2C1
130964-L4	Allantoin	05036PK	129006	14071.9	113400	-1.31008	13.5784	NC(=O)NC1NC(=O)NC1=O
735623-L2	Amsacrine	05037PK	144619	16934.4	127300	-0.364336	13.5637	COc1cc(NS(=O)(=O)C)ccc1Cc2c3ccccc3nc4ccccc24
285630-L1	Leuprolide	05040PK	140462	13008.8	123200	0.519567	13.5441	CCNC(=O)[C@@H]1CCCN1C(=O)[C@H](CCCN=C(N)N)NC(=O)[C@H](CC(C)C)NC(=O)[C@@H](CC(C)C)NC(=O)[C@H](Cc2ccc(O)cc2)NC(=O)[C@H](CO)NC(=O)[C@H](Cc3c[nH]c4ccccc34)NC(=O)[C@H](Cc5c[nH]cn5)NC(=O)[C@@H]6CCC(=O)N6
915008-L1	Oseltamivir	05040PK	140462	13008.8	123200	-0.221149	13.5441	CCOC(=O)C1=C[C@@H](OC(CC)CC)[C@H](NC(=O)C)[C@@H](N)C1
747859-L2	Neomycin, Framycetin	05041PK	273819	3564.69	237300	1.5333	13.5127	NC[C@@H]1O[C@H](O[C@H]2[C@@H](O)[C@H](O[C@@H]3[C@@H](O)[C@H](N)C[C@H](N)[C@H]3O[C@H]4O[C@H](CN)[C@@H](O)[C@H](O)[C@H]4N)O[C@@H]2CO)[C@H](N)[C@@H](O)[C@@H]1O
255131-L5	Mianserin	05035PK	124394	16178.8	109800	-0.0245759	13.4859	CN1CCN2C(C1)c3ccccc3Cc4ccccc24
957534-L1	Vildagliptin	05041PK	273819	3564.69	237400	-2.17295	13.4757	OC12CC3CC(C1)CC(C3)(C2)NCC(=O)N4CCC[C@H]4C#N
255803-L4	Dinoprostone	05040PK	140462	13008.8	123300	0.5995	13.4657	CCCCC[C@H](O)\C=C\[C@H]1[C@H](O)CC(=O)[C@@H]1C\C=C/CCCC(=O)O
955222-L1	Almitrine	05041PK	273819	3564.69	237500	0.0168616	13.4387	Fc1ccc(cc1)C(N2CCN(CC2)c3nc(NCC=C)nc(NCC=C)n3)c4ccc(F)cc4
957973-L1	Ceftriaxone Disodium Salt Hemiheptahydrate	05041PK	273819	3564.69	237500	-0.468208	13.4387	CO\N=C(/C(=O)N[C@H]1[C@@H]2SCC(=C(N2C1=O)C(=O)O)CSC3=NC(=O)C(=O)NN3C)\c4csc(N)n4
756959-L1	Permethrin	05038PK	151012	13785	132600	-1.75252	13.4175	CC1(C)C(C=C(Cl)Cl)C1C(=O)OCc2cccc(Oc3ccccc3)c2
959910-L1	Caspofungin diacetate	05041PK	273819	3564.69	237600	-0.898079	13.4017	CCC(C)CC(C)CCCCCCCCC(=O)NC1CC(O)C(NCCN)NC(=O)C2C(O)CCN2C(=O)C(NC(=O)C(NC(=O)C3CC(O)CN3C(=O)C(NC1=O)C(C)O)C(O)C(O)c4ccc(O)cc4)C(O)CCN
285696-L1	Digitoxin	05040PK	140462	13008.8	123400	-0.380017	13.3872	C[C@H]1O[C@H](C[C@H](O)[C@@H]1O)O[C@H]2[C@@H](O)C[C@H](O[C@H]3[C@@H](O)C[C@H](O[C@H]4CC[C@@]5(C)[C@H](CC[C@@H]6[C@@H]5CC[C@]7(C)[C@H](CC[C@]67O)C8=CC(=O)OC8)C4)O[C@@H]3C)O[C@@H]2C
914984-L1	Moexipril	05040PK	140462	13008.8	123400	-0.428976	13.3872	CCOC(=O)[C@H](CCc1ccccc1)N[C@@H](C)C(=O)N2Cc3cc(OC)c(OC)cc3C[C@H]2C(=O)O
255681-L3	Cinnarizine	05041PK	273819	3564.69	237700	0.0801357	13.3647	C(\C=C\c1ccccc1)N2CCN(CC2)C(c3ccccc3)c4ccccc4
131568-L3	Donepezil	05037PK	144619	16934.4	127600	-0.409848	13.3288	COc1cc2CC(CC3CCN(Cc4ccccc4)CC3)C(=O)c2cc1OC
130892-L7	Pilocarpine	05036PK	129006	14071.9	113700	0.731901	13.3174	CC[C@H]1[C@@H](Cc2cncn2C)COC1=O
285910-L1	Beclomethasone	05040PK	140462	13008.8	123500	0.546744	13.3087	C[C@H]1C[C@H]2[C@@H]3CCC4=CC(=O)C=C[C@]4(C)[C@@]3(Cl)[C@@H](O)C[C@]2(C)[C@@]1(O)C(=O)CO
255872-L2	Flurandrenolide	05040PK	140462	13008.8	123500	-1.30758	13.3087	CC1(C)O[C@@H]2C[C@H]3[C@@H]4C[C@H](F)C5=CC(=O)CC[C@]5(C)[C@H]4[C@@H](O)C[C@]3(C)[C@@]2(O1)C(=O)CO
131528-L4	Mepivacaine	05035PK	124394	16178.8	110000	-0.343651	13.3011	CN1CCCCC1C(=O)Nc2c(C)cccc2C
735633-L2	Alclometazone Dipropionate	05037PK	144619	16934.4	127700	-0.559333	13.2504	CCC(=O)OCC(=O)[C@@]1(OC(=O)CC)[C@H](C)CC2C3[C@H](Cl)CC4=CC(=O)C=C[C@]4(C)C3[C@@H](O)C[C@]12C
131245-L3	Bucladesine	05039PK	124556	13080	109800	2.05728	13.2371	CCCC(=O)Nc1ncnc2c1ncn2C3O[C@@H]4COP(=O)(O)O[C@H]4[C@H]3OC(=O)CCC
756985-L1	Epiestriol	05039PK	124556	13080	109800	0.934638	13.2371	CC12CCC3C(CCc4cc(O)ccc34)C1C[C@H](O)[C@@H]2O
756998-L1	Prulifloxacin	05039PK	124556	13080	109800	0.0424272	13.2371	CC1CC2=C(C(=O)O)C(=O)c3cc(F)c(cc3N12)N4CCN(CC5=C(C)OC(=O)O5)CC4
756865-L2	Risedronate	05040PK	140462	13008.8	123600	-0.11657	13.2303	OC(Cc1cccnc1)(P(=O)(O)O)P(=O)(O)O
957546-L1	Alvimopan	05041PK	273819	3564.69	238100	-2.06118	13.2167	C[C@H]1CN(C[C@H](Cc2ccccc2)C(=O)NCC(=O)O)CC[C@@]1(C)c3cccc(O)c3
955218-L1	Gentamicin	05041PK	273819	3564.69	238200	-0.907685	13.1797	CNC(C)C1CCC(N)C(OC2C(N)CC(N)C(OC3OCC(C)(O)C(NC)C3O)C2O)O1
811671-L3	Olopatadine	05040PK	140462	13008.8	123700	-0.11244	13.1518	CN(C)CC\C=C/1\c2ccccc2COc3ccc(CC(=O)O)cc13
756797-L1	Casanthranol [cascaroside A Shown]	05036PK	129006	14071.9	113900	-1.23477	13.1434	OC[C@H]1O[C@@H](O[C@@H]2c3cccc(O)c3C(=O)c4c(O)cc(CO)cc24)[C@H](O)[C@H](O)[C@H]1O
957628-L1	L-Leucine	05041PK	273819	3564.69	238300	0.55935	13.1427	CC(C)C[C@H](N)C(=O)O
735885-L2	Eletriptan Hydrobromide	05038PK	151012	13785	133000	-1.92696	13.126	CN1CCC[C@@H]1Cc2c[nH]c3cc(CCS(=O)(=O)c4ccccc4)ccc23
735801-L2	Arsanilic Acid	05038PK	151012	13785	133000	-2.19712	13.126	Nc1ccc(cc1)[As](=O)(O)O
130001-L7	Bisacodyl	05035PK	124394	16178.8	110200	-0.0124937	13.1163	CC(=O)Oc1ccc(cc1)C(c2ccc(OC(=O)C)cc2)c3ccccn3
129989-L3	Apomorphine Hydrochloride	05035PK	124394	16178.8	110200	-0.838274	13.1163	CN1CCc2cccc3c2C1Cc4ccc(O)c(O)c34
957550-L1	Tasosartan	05041PK	273819	3564.69	238400	-0.449919	13.1057	Cc1nc(C)c2CCC(=O)N(Cc3ccc(cc3)c4ccccc4c5nn[nH]n5)c2n1
131561-L4	Betamipron	05039PK	124556	13080	110000	-0.131004	13.0577	OC(=O)CCNC(=O)c1ccccc1
130767-L7	Dacarbazine	05038PK	151012	13785	133100	-0.0879576	13.0531	CN(C)N=Nc1[nH]cnc1C(=O)N
79539-L2	Dehydroacetic Acid	05035PK	124394	16178.8	110300	-1.05938	13.0238	CC(=O)C1C(=O)OC(=CC1=O)C
285721-L1	Pravastatin	05040PK	140462	13008.8	123900	-0.730058	12.9949	CC[C@H](C)C(=O)O[C@H]1C[C@H](O)C=C2C=C[C@H](C)[C@H](CC[C@@H](O)C[C@@H](O)CC(=O)O)[C@@H]12
957598-L1	Deserpidine	05041PK	273819	3564.69	238700	-0.119893	12.9947	CO[C@H]1[C@@H](C[C@@H]2CN3CCc4c([nH]c5ccccc45)[C@H]3C[C@@H]2[C@@H]1C(=O)OC)OC(=O)c6cc(OC)c(OC)c(OC)c6
130260-L2	Hydroxytoluic Acid	05039PK	124556	13080	110100	-2.0995	12.968	Cc1cccc(C(=O)O)c1O
955227-L1	Colistin sulfate salt	05041PK	273819	3564.69	238800	-1.5646	12.9577	CCC(C)CCCC(=O)NC(CCN)C(=O)NC(C(C)O)C(=O)NC(CCN)C(=O)NC1CCNC(=O)C(NC(=O)C(CCN)NC(=O)C(CCN)NC(=O)C(CC(C)C)NC(=O)C(CC(C)C)NC(=O)C(CCN)NC1=O)C(C)O
131329-L4	Mephentermine	05037PK	144619	16934.4	128100	0.696661	12.9372	CNC(C)(C)Cc1ccccc1
131747-L3	Hydroxychloroquine	05035PK	124394	16178.8	110400	0.0524062	12.9314	CCN(CCO)CCCC(C)Nc1ccnc2cc(Cl)ccc12
957573-L1	L-Lysine	05041PK	273819	3564.69	238900	0.113445	12.9207	NCCCC[C@H](N)C(=O)O
957604-L1	Tazarotene	05041PK	273819	3564.69	238900	-2.91837	12.9207	CCOC(=O)c1ccc(nc1)C#Cc2ccc3SCCC(C)(C)c3c2
756896-L1	Prasugrel	05038PK	151012	13785	133300	0.0184308	12.9074	CC(=O)Oc1cc2CN(CCc2s1)[C@H](C(=O)C3CC3)c4ccccc4F
131204-L2	Fosphomycin	05037PK	144619	16934.4	128200	-1.7353	12.8589	CC1OC1P(=O)(O)O
957589-L1	Dextrothyroxine	05041PK	273819	3564.69	239100	-2.31201	12.8467	N[C@H](Cc1cc(I)c(Oc2cc(I)c(O)c(I)c2)c(I)c1)C(=O)O
735590-L2	Carprofen	05035PK	124394	16178.8	110500	0.0320198	12.839	CC(C(=O)O)c1ccc2c(c1)[nH]c3ccc(Cl)cc23
255645-L3	Terfenadine	05037PK	144619	16934.4	128300	-2.25798	12.7805	CC(C)(C)c1ccc(cc1)C(O)CCCN2CCC(CC2)C(O)(c3ccccc3)c4ccccc4
130303-L5	Zomepirac	05038PK	151012	13785	133500	-1.29129	12.7617	Cc1cc(CC(=O)O)n(C)c1C(=O)c2ccc(Cl)cc2
807078-L3	Latanoprost	05040PK	140462	13008.8	124200	1.50808	12.7595	CC(C)OC(=O)CCC\C=C/C[C@H]1[C@@H](O)C[C@@H](O)[C@@H]1CC[C@@H](O)CCc2ccccc2
255798-L6	Lovastatin	05035PK	124394	16178.8	110600	1.59179	12.7466	CC[C@H](C)C(=O)O[C@H]1C[C@@H](C)C=C2C=C[C@H](C)[C@H](CC[C@@H]3C[C@@H](O)CC(=O)O3)[C@@H]12
131500-L3	Rosiglitazone, Rosiglitazone Maleate	05035PK	124394	16178.8	110600	-0.566293	12.7466	CN(CCOc1ccc(CC2SC(=O)NC2=O)cc1)c3ccccn3
130710-L8	Minoxidil	05035PK	124394	16178.8	110600	-1.3234	12.7466	Nc1cc(nc(N)[n+]1[O-])N2CCCCC2
757040-L1	Selenomethionine	05039PK	124556	13080	110400	-1.30744	12.6989	C[Se]CC[C@H](N)C(=O)O
756817-L1	Tacrolimus	05037PK	144619	16934.4	128500	-0.017105	12.6239	CO[C@@H]1CC(CC[C@H]1O)\C=C(/C)\[C@H]2OC(=O)[C@@H]3CCCCN3C(=O)C(=O)[C@]4(O)O[C@H]([C@H](C[C@@H](C)C\C(=C\[C@@H](CC=C)C(=O)C[C@H](O)[C@H]2C)\C)OC)[C@H](C[C@H]4C)OC
756843-L1	Diloxanide Furoate	05037PK	144619	16934.4	128500	-3.05336	12.6239	CN(C(=O)C(Cl)Cl)c1ccc(OC(=O)c2occc2)cc1
255688-L2	Benzydamine	05038PK	151012	13785	133700	-0.0538747	12.6159	CN(C)CCCOc1nn(Cc2ccccc2)c3ccccc13
756746-L2	Dasatinib	05040PK	140462	13008.8	124400	1.19267	12.6026	Cc1nc(Nc2ncc(s2)C(=O)Nc3c(C)cccc3Cl)cc(n1)N4CCN(CCO)CC4
285842-L2	Topotecan, Topotecan Hydrochloride	05035PK	124394	16178.8	110800	2.13036	12.5618	CC[C@@]1(O)C(=O)OCC2=C1C=C3N(Cc4cc5c(CN(C)C)c(O)ccc5nc34)C2=O
129974-L7	Amantadine	05035PK	124394	16178.8	110800	-0.511194	12.5618	NC12CC3CC(CC(C3)C1)C2
254942-L5	Risperidone	05040PK	140462	13008.8	124500	1.63031	12.5242	CC1=C(CCN2CCC(CC2)c3noc4cc(F)ccc34)C(=O)N5CCCCC5=N1
957613-L1	Tetrahydrofolic acid	05041PK	273819	3564.69	240100	-0.195512	12.4767	Nc1nc(O)c2NC(CNc3ccc(cc3)C(=O)N[C@@H](CCC(=O)O)C(=O)O)CNc2n1
756946-L1	Fenofibric Acid	05038PK	151012	13785	133900	0.0879576	12.4702	CC(C)(Oc1ccc(cc1)C(=O)c2ccc(Cl)cc2)C(=O)O
756888-L1	Proscillaridin	05038PK	151012	13785	133900	-0.315479	12.4702	C[C@]12CC[C@H](OC3OC(O)C(O)C(O)C3O)C=C1CCC4C2CC[C@]5(C)[C@H](CC[C@]45O)C6=COC(=O)C=C6
130724-L6	Norfloxacin	05035PK	124394	16178.8	110900	-0.719173	12.4694	CCN1C=C(C(=O)O)C(=O)c2cc(F)c(cc12)N3CCNCC3
285695-L1	Diflorasone Diacetate	05040PK	140462	13008.8	124600	-0.927227	12.4457	C[C@H]1C[C@H]2[C@@H]3C[C@H](F)C4=CC(=O)C=C[C@]4(C)[C@@]3(F)[C@@H](O)C[C@]2(C)[C@@]1(OC(=O)C)C(=O)COC(=O)C
955203-L1	Nilvadipine	05041PK	273819	3564.69	240200	0.393989	12.4397	COC(=O)C1=C(N=C(C)\C(=C(\O)/OC(C)C)\C1c2cccc(c2)[N+](=O)[O-])C#N
757033-L1	Idramantone	05039PK	124556	13080	110700	-0.345621	12.4298	OC12CC3CC(C1)C(=O)C(C3)C2
756950-L1	Levosimendan	05038PK	151012	13785	134000	-0.933734	12.3973	C[C@@H]1CC(=O)NN=C1c2ccc(NN=C(C#N)C#N)cc2
92932-L4	Phenolphthalein	05038PK	151012	13785	134000	-2.32767	12.3973	Oc1ccc(cc1)C2(OC(=O)c3ccccc23)c4ccc(O)cc4
915009-L1	Pramipexole	05040PK	140462	13008.8	124700	-1.00383	12.3672	CCCN[C@H]1CCc2nc(N)sc2C1
756841-L3	Methysergide Maleate	05041PK	273819	3564.69	240400	1.05963	12.3657	CC[C@@H](CO)NC(=O)[C@H]1CN(C)[C@@H]2Cc3cn(C)c4cccc(C2=C1)c34
130763-L3	Cyclopentolate	05036PK	129006	14071.9	114800	-2.71375	12.3603	CN(C)CCOC(=O)C(c1ccccc1)C2(O)CCCC2
757022-L1	Famprofazone	05039PK	124556	13080	110800	2.06864	12.3401	CC(C)C1=C(CN(C)C(C)Cc2ccccc2)N(C)N(C1=O)c3ccccc3
285798-L2	Anastrozole	05038PK	151012	13785	134100	-0.189979	12.3244	CC(C)(C#N)c1cc(Cn2cncn2)cc(c1)C(C)(C)C#N
285657-L1	Dactinomycin	05040PK	140462	13008.8	124800	0.11244	12.2888	CC(C)[C@H]1NC(=O)[C@@H](NC(=O)C2=C3Nc4c(OC3=C(C)C(=O)C2=N)c(C)ccc4C(=O)N[C@H]5[C@@H](C)OC(=O)[C@H](C(C)C)N(C)C(=O)CN(C)C(=O)[C@@H]6CCCN6C(=O)[C@H](NC5=O)C(C)C)[C@@H](C)OC(=O)[C@H](C(C)C)N(C)C(=O)CN(C)C(=O)[C@@H]7CCCN7C1=O
130042-L5	Trioxsalen	05036PK	129006	14071.9	114900	0.768912	12.2733	CC1=CC(=O)Oc2c(C)c3oc(C)cc3cc12
131310-L3	Clofoctol	05039PK	124556	13080	110900	2.02021	12.2504	CC(C)(C)CC(C)(C)c1ccc(O)c(Cc2ccc(Cl)cc2Cl)c1
735525-L2	Tylosin Tartrate	05037PK	144619	16934.4	129000	1.61605	12.2323	CC[C@H]1OC(=O)C[C@@H](O)[C@H](C)[C@@H](O[C@@H]2O[C@H](C)[C@@H](O[C@H]3C[C@@](C)(O)[C@@H](O)[C@H](C)O3)[C@@H]([C@H]2O)N(C)C)[C@@H](CC=O)C[C@@H](C)C(=O)\C=C\C(=C\[C@@H]1CO[C@@H]4O[C@H](C)[C@@H](O)[C@@H](OC)[C@H]4OC)\C
955225-L1	Anisotropine methyl bromide	05041PK	273819	3564.69	240800	-1.81964	12.2177	CCCC(CCC)C(=O)O[C@H]1C[C@H]2CC[C@@H](C1)[N+]2(C)C
285706-L1	Sulindac Sulfone	05040PK	140462	13008.8	124900	-1.23131	12.2103	CC1=C(CC(=O)O)c2cc(F)ccc2/C/1=C\c3ccc(cc3)S(=O)(=O)C
130817-L3	Fludrocortisone Acetate	05036PK	129006	14071.9	115000	0.0205777	12.1863	CC(=O)OCC(=O)[C@@]1(O)CCC2C3CCC4=CC(=O)CC[C@]4(C)[C@@]3(F)[C@@H](O)C[C@]12C
255676-L3	Phenformin	05038PK	151012	13785	134300	-0.139224	12.1787	NC(=N)\N=C(/N)\NCCc1ccccc1
756835-L1	Levocarnitine	05037PK	144619	16934.4	129100	-1.73542	12.154	C[N+](C)(C)C[C@H](O)CC(=O)O
254885-L2	Loracarbef; (Â±)-threo-dops	05041PK	273819	3564.69	241000	-1.54725	12.1437	NC(C(O)c1ccc(O)c(O)c1)C(=O)O
131204-L3	Fosphomycin	05041PK	273819	3564.69	241100	0.118135	12.1067	CC1OC1P(=O)(O)O
130872-L5	Methocarbamol	05035PK	124394	16178.8	111300	-0.943236	12.0998	COc1ccccc1OCC(O)COC(=O)N
130205-L9	Physostigmine	05036PK	129006	14071.9	115100	0.943965	12.0993	CNC(=O)Oc1ccc2N(C)[C@H]3N(C)CC[C@@]3(C)c2c1
130596-L5	Trichlormethiazide	05036PK	129006	14071.9	115100	-0.00789525	12.0993	NS(=O)(=O)c1cc2c(NC(NS2(=O)=O)C(Cl)Cl)cc1Cl
254931-L2	N-acetylprocainamide Hydrochloride, Acecainide Hydrochloride	05037PK	144619	16934.4	129200	-2.57913	12.0757	CCN(CC)CCNC(=O)c1ccc(NC(=O)C)cc1
285982-L1	Diazepam	05040PK	140462	13008.8	125100	-0.15154	12.0534	CN1C(=O)CN=C(c2ccccc2)c3cc(Cl)ccc13
757072-L1	Calcium Gluceptate	05038PK	151012	13785	134500	-0.838631	12.0329	[Ca+2]
255686-L3	Oxybutynin	05035PK	124394	16178.8	111400	-2.77064	12.0073	CCN(CC)CC#CCOC(=O)C(O)(C1CCCCC1)c2ccccc2
255801-L3	Imipenem	05040PK	140462	13008.8	125200	-0.0763364	11.9749	C[C@@H](O)[C@@H]1[C@H]2CC(=C(N2C1=O)C(=O)O)SCC\N=C\N
255708-L4	Bambuterol	05040PK	140462	13008.8	125200	-0.154205	11.9749	CN(C)C(=O)Oc1cc(OC(=O)N(C)C)cc(c1)C(O)CNC(C)(C)C
756941-L1	Cryoflurane	05038PK	151012	13785	134600	-1.14385	11.9601	FC(F)(Cl)C(F)(F)Cl
130031-L6	Chlorzoxazone	05036PK	129006	14071.9	115300	1.81537	11.9253	Oc1oc2ccc(Cl)cc2n1
129923-L3	Tryptophan	05036PK	129006	14071.9	115300	-1.45133	11.9253	NC(Cc1c[nH]c2ccccc12)C(=O)O
131276-L6	Trazodone	05037PK	144619	16934.4	129400	-0.291396	11.919	Clc1cccc(c1)N2CCN(CCCN3N=C4C=CC=CN4C3=O)CC2
757026-L1	Ethenzamide	05039PK	124556	13080	111300	-1.92615	11.8915	CCOc1ccccc1C(=O)N
955213-L1	Tofisopam	05041PK	273819	3564.69	241700	-2.11149	11.8847	CCC1C(=NN=C(c2ccc(OC)c(OC)c2)c3cc(OC)c(OC)cc13)C
957552-L1	(1R)-1-(3,4-dimethoxybenzyl)-2-{3-[(5-{[3-((1R)-1-(3,4-dimethoxybenzyl)-6,7-dimethoxy-2-methyl-3,4-dihydro-2(1H)-isoquinoliniumyl)propanoyl]oxy}pentyl)oxy]-3-oxopropyl}-6,7-dimethoxy-2-methyl-1,2,3,4-tetrahydroisoquinolinium dibenzenesulfonate	05041PK	273819	3564.69	241800	2.16363	11.8476	COc1ccc(C[C@@H]2c3cc(OC)c(OC)cc3CC[N+]2(C)CCC(=O)OCCCCCOC(=O)CC[N+]4(C)CCc5cc(OC)c(OC)cc5[C@H]4Cc6ccc(OC)c(OC)c6)cc1OC
255026-L2	L-Cysteine	05041PK	273819	3564.69	241800	-2.03992	11.8476	N[C@@H](CS)C(=O)O
756926-L1	Ioversol	05038PK	151012	13785	134800	0.00680523	11.8143	OCCN(C(=O)CO)c1c(I)c(C(=O)NCC(O)CO)c(I)c(C(=O)NCC(O)CO)c1I
130189-L2	N-acetylneuramic Acid, Aceneuramic Acid	05039PK	124556	13080	111400	-1.12516	11.8018	CC(=O)N[C@H]1[C@@H](O)C[C@](O)(O[C@@H]1C(O)[C@H](O)CO)C(=O)O
131499-L4	Thiodiglycol	05039PK	124556	13080	111400	-1.26765	11.8018	OCCSCCO
967080-L1	Bromazepam	05041PK	273819	3564.69	242000	-0.241428	11.7736	Brc1ccc2NC(=O)CN=C(c3ccccn3)c2c1
285793-L2	Tranilast	05037PK	144619	16934.4	129600	-0.832952	11.7624	COc1ccc(\C=C\C(=O)Nc2ccccc2C(=O)O)cc1OC
130035-L5	Clidinium Bromide	05036PK	129006	14071.9	115500	-0.51187	11.7513	C[N+]12CCC(CC1)C(C2)OC(=O)C(O)(c3ccccc3)c4ccccc4
285950-L1	Ropivacaine, Ropivacaine Hydrochloride	05040PK	140462	13008.8	125500	0.983514	11.7396	CCCN1CCCC[C@H]1C(=O)Nc2c(C)cccc2C
285656-L1	Zopiclone	05040PK	140462	13008.8	125500	-0.652456	11.7396	CN1CCN(CC1)C(=O)OC2N(C(=O)c3nccnc23)c4ccc(Cl)cn4
733116-L2	Uracil	05035PK	124394	16178.8	111700	1.40887	11.7301	Oc1ccnc(O)n1
131481-L4	Nilutamide	05035PK	124394	16178.8	111700	0.0858099	11.7301	CC1(C)NC(=O)N(C1=O)c2ccc(c(c2)C(F)(F)F)[N+](=O)[O-]
130891-L5	Phenytoin	05038PK	151012	13785	135000	-2.28259	11.6686	O=C1NC(=O)C(N1)(c2ccccc2)c3ccccc3
131467-L5	Sildenafil, Sildenafil Citrate	05038PK	151012	13785	135000	-4.50302	11.6686	CCCc1nn(C)c2c(O)nc(nc12)c3cc(ccc3OCC)S(=O)(=O)N4CCN(C)CC4
915015-L1	Fosinopril	05040PK	140462	13008.8	125600	-0.28443	11.6611	CCC(=O)OC(OP(=O)(CCCCc1ccccc1)CC(=O)N2C[C@@H](C[C@H]2C(=O)O)C3CCCCC3)C(C)C
131584-L3	Compactin, Mevastatin	05039PK	124556	13080	111600	-1.21482	11.6224	CC[C@H](C)C(=O)O[C@H]1CCC=C2C=C[C@H](C)C(CCC3C[C@@H](O)CC(=O)O3)[C@@H]12
735787-L2	2-Aminoethanesulfonic Acid	05037PK	144619	16934.4	129800	-1.65381	11.6058	NCCS(=O)(=O)O
130670-L5	Dyphylline	05036PK	129006	14071.9	115700	1.68876	11.5773	CN1C(=O)N(C)c2ncn(CC(O)CO)c2C1=O
756971-L1	Bitoscanate	05039PK	124556	13080	111700	-1.61764	11.5327	S=C=Nc1ccc(cc1)N=C=S
131565-L6	Metoclopramide	05038PK	151012	13785	135200	0.819463	11.5228	CCN(CC)CCNC(=O)c1cc(Cl)c(N)cc1OC
131350-L2	Sulfanitran	05038PK	151012	13785	135200	-1.83305	11.5228	CC(=O)Nc1ccc(cc1)S(=O)(=O)Nc2ccc(cc2)[N+](=O)[O-]
285960-L1	Cefuroxime	05040PK	140462	13008.8	125800	2.98751	11.5042	CO\N=C(/C(=O)N[C@H]1[C@H]2SCC(=C(N2C1=O)C(=O)O)COC(=O)N)\c3occc3
130679-L3	Tranylcypromine Sulfate	05036PK	129006	14071.9	115800	3.68473	11.4903	NC1C[C@H]1c2ccccc2
756739-L1	Solifenacin Succinate	05035PK	124394	16178.8	112000	2.01537	11.4529	O=C(O[C@H]1CN2CCC1CC2)C3NCc4ccccc4[C@@H]3c5ccccc5
915021-L1	Itraconazole	05040PK	140462	13008.8	125900	-1.06978	11.4257	CCC(C)N1N=CN(C1=O)c2ccc(cc2)N3CCN(CC3)c4ccc(OCC5COC(Cn6cncn6)(O5)c7ccc(Cl)cc7Cl)cc4
286009-L1	Amantadine	05040PK	140462	13008.8	125900	0.560866	11.4257	N[C@@]12C[C@@H]3C[C@@H](C[C@@H](C3)C1)C2
285698-L1	Fluocinonide	05040PK	140462	13008.8	125900	0.171191	11.4257	CC(=O)OCC(=O)[C@@]12OC(C)(C)O[C@@H]1C[C@H]3[C@@H]4C[C@H](F)C5=CC(=O)C=C[C@]5(C)[C@@]4(F)[C@@H](O)C[C@]23C
131330-L2	Metaraminol	05040PK	140462	13008.8	125900	-0.465079	11.4257	CC(N)C(O)c1cccc(O)c1
756883-L1	Rivastigmine	05038PK	151012	13785	135400	1.73789	11.3771	CCN(C)C(=O)Oc1cccc(c1)[C@H](C)N(C)C
756890-L1	Cintriamide	05038PK	151012	13785	135400	0.409958	11.3771	COc1cc(\C=C\C(=O)N)cc(OC)c1OC
131332-L4	Methylbenzethonium Chloride	05037PK	144619	16934.4	130100	1.2172	11.3708	Cc1cc(ccc1OCCOCC[N+](C)(C)Cc2ccccc2)C(C)(C)CC(C)(C)C
957580-L1	Sulfametopyrazine	05041PK	273819	3564.69	243100	1.53758	11.3666	COc1nccnc1NS(=O)(=O)c2ccc(N)cc2
130203-L7	Podophyllotoxin	05035PK	124394	16178.8	112100	1.33525	11.3605	COc1cc(cc(OC)c1OC)[C@H]2[C@@H]3[C@H](COC3=O)[C@@H](O)c4cc5OCOc5cc24
130057-L3	Beta-carotene	05035PK	124394	16178.8	112100	0.299736	11.3605	C\C(=C/C=C/C=C(\C)/C=C/C=C(\C)/C=C/C1=C(C)CCCC1(C)C)\C=C\C=C(/C)\C=C\C2=C(C)CCCC2(C)C
131170-L5	Caffeine	05035PK	124394	16178.8	112100	-1.45267	11.3605	CN1C(=O)N(C)c2ncn(C)c2C1=O
915007-L1	Zoledronic Acid	05040PK	140462	13008.8	126000	0.709409	11.3473	OC(Cn1ccnc1)(P(=O)(O)O)P(=O)(O)O
286018-L1	Saquinavir	05040PK	140462	13008.8	126000	-0.488993	11.3473	CC(C)(C)NC(=O)[C@@H]1C[C@@H]2CCCC[C@@H]2CN1C[C@@H](O)[C@H](Cc3ccccc3)NC(=O)[C@H](CC(=O)N)NC(=O)c4ccc5ccccc5n4
131739-L4	Methotrexate	05040PK	140462	13008.8	126000	-0.985978	11.3473	CN(Cc1cnc2nc(N)nc(N)c2n1)c3ccc(cc3)C(=O)N[C@@H](CCC(=O)O)C(=O)O
131128-L3	Ritodrine Hydrochloride	05038PK	151012	13785	135500	1.22659	11.3042	CC(NCCc1ccc(O)cc1)C(O)c2ccc(O)cc2
285659-L1	Estradiol	05040PK	140462	13008.8	126100	-0.0399667	11.2688	C[C@]12CC[C@H]3[C@@H](CCc4cc(O)ccc34)[C@@H]1CC[C@@H]2O
914980-L1	Homoharringtonie	05040PK	140462	13008.8	126100	-0.560866	11.2688	COC(=O)CC(O)(CCCC(C)(C)O)C(=O)OC1[C@H]2c3cc4OCOc4cc3CCN5CCC[C@@]25C=C1OC
285803-L3	Irinotecan, Irinotecan Hydrochloride (trihydrate)	05039PK	124556	13080	112000	-0.17195	11.2636	CCc1c2CN3C(=O)C4=C(C=C3c2nc5ccc(OC(=O)N6CCC(CC6)N7CCCCC7)cc15)[C@@](O)(CC)C(=O)OC4
957549-L1	Metocurine, Metocurine Iodide	05041PK	273819	3564.69	243500	-0.632962	11.2186	COc1ccc2C[C@@H]3c4c(CC[N+]3(C)C)cc(OC)c(OC)c4Oc5ccc(C[C@H]6c7cc(Oc1c2)c(OC)cc7CC[N+]6(C)C)cc5
957621-L1	Chloromeridin; Hg-203 chlormerodrin; Neogidrin	05041PK	273819	3564.69	243500	-0.845197	11.2186	COC(C[Hg+])CNC(=O)N
915033-L1	Tiotropium	05040PK	140462	13008.8	126200	0.354638	11.1903	C[N+]1(C)[C@@H]2C[C@H](C[C@H]1[C@@H]3O[C@H]23)OC(=O)C(O)(c4cccs4)c5cccs5
967095-L1	Secobarbital	05041PK	273819	3564.69	243600	-2.43842	11.1816	CCCC(C)C1(CC=C)C(=O)NC(=O)NC1=O
131111-L6	(Â±)-atenolol, Atenolol	05035PK	124394	16178.8	112300	1.10711	11.1757	CC(C)NCC(O)COc1ccc(CC(=O)N)cc1
131331-L4	Methazolamide	05037PK	144619	16934.4	130400	0.337946	11.1359	CN1N=C(S/C/1=N\C(=O)C)S(=O)(=O)N
130953-L5	Tetracycline	05036PK	129006	14071.9	116300	-0.571781	11.0552	CN(C)[C@H]1[C@@H]2C[C@H]3C(=C(O)[C@]2(O)C(=C(C(=O)N)C1=O)O)C(=O)c4c(O)cccc4[C@@]3(C)O
955209-L1	Silver(I) sulfadiazine	05041PK	273819	3564.69	244000	-0.695257	11.0336	Nc1ccc(cc1)S(=O)(=O)N([Ag])c2ncccn2
255944-L2	Haloprogin	05040PK	140462	13008.8	126400	-0.756037	11.0334	Clc1cc(Cl)c(OCC#CI)cc1Cl
131133-L3	Ronidazole	05038PK	151012	13785	135900	-0.0938554	11.0127	Cn1c(COC(=O)N)ncc1[N+](=O)[O-]
957616-L1	Terlipressin	05041PK	273819	3564.69	244100	1.52419	10.9966	NCCCC[C@H](NC(=O)[C@@H]1CCCN1C(=O)[C@@H]2CSSC[C@H](NC(=O)CNC(=O)CNC(=O)CN)C(=O)N[C@@H](Cc3ccc(O)cc3)C(=O)N[C@@H](Cc4ccccc4)C(=O)N[C@@H](CCC(=O)N)C(=O)N[C@@H](CC(=O)N)C(=O)N2)C(=O)NCC(=O)N
130582-L5	Antazoline	05035PK	124394	16178.8	112500	-1.98249	10.9909	C(N(Cc1ccccc1)c2ccccc2)C3=NCCN3
756753-L1	Dabigatran etexilate	05035PK	124394	16178.8	112500	-2.0487	10.9909	CCCCCCOC(=O)\N=C(/N)\c1ccc(NCc2nc3cc(ccc3n2C)C(=O)N(CCC(=O)OCC)c4ccccn4)cc1
130785-L5	Diethylstilbestrol	05036PK	129006	14071.9	116400	-0.505975	10.9682	CC\C(=C(\CC)/c1ccc(O)cc1)\c2ccc(O)cc2
130968-L3	Adenine	05036PK	129006	14071.9	116400	-1.88029	10.9682	Nc1ncnc2[nH]cnc12
131466-L2	Butenafine	05040PK	140462	13008.8	126500	-0.641799	10.955	CN(Cc1ccc(cc1)C(C)(C)C)Cc2cccc3ccccc23
129900-L5	Thiabendazole	05038PK	151012	13785	136000	-2.27975	10.9399	c1ccc2[nH]c(nc2c1)c3cscn3
756952-L1	Captamine	05038PK	151012	13785	136000	-2.77557	10.9399	CN(C)CCS
754260-L3	Palmidrol	05039PK	124556	13080	112400	-0.054675	10.9048	CCCCCCCCCCCCCCCC(=O)NCCO
131126-L5	Sulfamonomethoxine	05035PK	124394	16178.8	112600	3.08381	10.8984	COc1cc(NS(=O)(=O)c2ccc(N)cc2)ncn1
285989-L1	Phenobarbital	05040PK	140462	13008.8	126600	1.63051	10.8765	CCC1(C(=O)NC(=O)NC1=O)c2ccccc2
285983-L1	Ergotamine	05040PK	140462	13008.8	126600	-0.115903	10.8765	CN1C[C@@H](C=C2[C@H]1Cc3c[nH]c4cccc2c34)C(=O)N[C@]5(C)O[C@@]6(O)[C@@H]7CCCN7C(=O)[C@H](Cc8ccccc8)N6C5=O
130011-L3	Cefazolin	05038PK	151012	13785	136100	0.175745	10.867	Cc1nnc(SCC2=C(N3[C@H](SC2)[C@H](NC(=O)Cn4cnnn4)C3=O)C(=O)O)s1
957536-L1	Sitaxentan	05041PK	273819	3564.69	244500	0.54064	10.8486	Cc1cc2OCOc2cc1CC(=O)c3sccc3S(=O)(=O)Nc4onc(C)c4Cl
967081-L1	Codeine	05041PK	273819	3564.69	244600	-0.908016	10.8116	COc1ccc2C[C@@H]3[C@@H]4C=C[C@H](O)[C@@H]5Oc1c2[C@]45CCN3C
255770-L2	Ouabain	05040PK	140462	13008.8	126700	-0.135221	10.798	C[C@@H]1O[C@@H](O[C@H]2C[C@@H](O)[C@]3(CO)[C@H]4[C@H](O)C[C@]5(C)[C@H](CC[C@]5(O)[C@@H]4CC[C@]3(O)C2)C6=CC(=O)OC6)[C@H](O)[C@H](O)[C@H]1O
756861-L1	Octisalate	05038PK	151012	13785	136200	-1.95134	10.7941	CCCC[C@@H](CC)COC(=O)c1ccccc1O
957535-L1	Ticagrelor	05041PK	273819	3564.69	244700	-3.55163	10.7746	CCCSc1nc(N[C@@H]2C[C@H]2c3ccc(F)c(F)c3)c4nnn([C@@H]5C[C@H](OCCO)[C@@H](O)[C@H]5O)c4n1
957624-L1	Deferasirox	05041PK	273819	3564.69	244800	0.677533	10.7376	OC(=O)c1ccc(cc1)n2nc(nc2c3ccccc3O)c4ccccc4O
254930-L2	Succinylcholine	05040PK	140462	13008.8	126800	0.0907244	10.7196	C[N+](C)(C)CCOC(=O)CCC(=O)OCC[N+](C)(C)C
131403-L3	Oxyphencyclimine	05035PK	124394	16178.8	112800	1.8338	10.7136	CN1CCCN=C1COC(=O)C(O)(C2CCCCC2)c3ccccc3
130069-L3	Equilin	05036PK	129006	14071.9	116700	-1.61796	10.7072	CC12CCC3C(=CCc4cc(O)ccc34)C1CCC2=O
756800-L1	Estradiol Benzoate	05037PK	144619	16934.4	131000	0.782247	10.6659	C[C@]12CCC3C(CCc4cc(OC(=O)c5ccccc5)ccc34)C1CC[C@@H]2O
756807-L1	Firocoxib	05037PK	144619	16934.4	131000	-1.99273	10.6659	CC1(C)OC(=O)C(=C1c2ccc(cc2)S(=O)(=O)C)OCC3CC3
131550-L3	Proguanil; Chlorguanide Hydrochloride	05041PK	273819	3564.69	245000	-1.38284	10.6636	CC(C)\N=C(/N)\N=C(/N)\Nc1ccc(Cl)cc1
756965-L1	Broxaldine	05039PK	124556	13080	112700	-1.02438	10.6357	Cc1ccc2c(Br)cc(Br)c(OC(=O)c3ccccc3)c2n1
285991-L3	Zolpidem, Zolpidem Tartrate	05035PK	124394	16178.8	112900	0.00213216	10.6212	CN(C)C(=O)Cc1c(nc2ccc(C)cn12)c3ccc(C)cc3
733222-L3	Adenosine	05035PK	124394	16178.8	112900	-0.246844	10.6212	Nc1ncnc2c1ncn2[C@@H]3O[C@H](CO)[C@@H](O)[C@H]3O
756803-L1	Symclosene	05037PK	144619	16934.4	131100	-2.32835	10.5876	ClN1C(=O)N(Cl)C(=O)N(Cl)C1=O
131592-L4	Paroxetine	05037PK	144619	16934.4	131100	-2.55243	10.5876	Fc1ccc(cc1)[C@@H]2CCNC[C@H]2COc3ccc4OCOc4c3
757008-L1	Chlorindione	05039PK	124556	13080	112800	-2.9934	10.546	Clc1ccc(cc1)C2C(=O)c3ccccc3C2=O
131697-L4	Clemastine, Clemastine Fumarate	05036PK	129006	14071.9	116900	0.832717	10.5332	CN1CCC[C@@H]1CCO[C@](C)(c2ccccc2)c3ccc(Cl)cc3
130910-L3	Progesterone	05036PK	129006	14071.9	116900	-3.82127	10.5332	CC(=O)[C@H]1CCC2C3CCC4=CC(=O)CC[C@]4(C)C3CC[C@]12C
131353-L3	Oxybendazole, Oxibendazole	05037PK	144619	16934.4	131200	-1.73249	10.5093	CCCOc1ccc2[nH]c(NC(=O)OC)nc2c1
756898-L1	Fluvoxamine	05038PK	151012	13785	136600	0.139224	10.5026	COCCCC\C(=N/OCCN)\c1ccc(cc1)C(F)(F)F
285827-L1	Inosine	05040PK	140462	13008.8	127100	-1.10674	10.4842	OC[C@H]1O[C@H]([C@H](O)[C@@H]1O)n2cnc3c(O)ncnc23
957545-L1	Ertapenem	05041PK	273819	3564.69	245500	-2.02246	10.4786	C[C@@H](O)[C@@H]1[C@H]2[C@@H](C)C(=C(N2C1=O)C(=O)O)S[C@@H]3CN[C@@H](C3)C(=O)Nc4cccc(c4)C(=O)O
130990-L3	Cholesterol	05036PK	129006	14071.9	117000	-2.03951	10.4462	CC(C)CCCC(C)[C@H]1CCC2C3CC=C4C[C@@H](O)CC[C@]4(C)C3CC[C@]12C
955219-L1	Mivacurium	05041PK	273819	3564.69	245600	1.75518	10.4416	COc1cc2CC[N+](C)(CCCOC(=O)CC\C=C\CCC(=O)OCCC[N+]3(C)CCc4cc(OC)c(OC)cc4[C@H]3Cc5cc(OC)c(OC)c(OC)c5)[C@H](Cc6cc(OC)c(OC)c(OC)c6)c2cc1OC
735779-L2	Tramadol Hydrochloride	05035PK	124394	16178.8	113100	-0.0184787	10.4364	COc1cccc(c1)[C@]2(O)CCCC[C@H]2CN(C)C
129935-L4	Amphotericin B	05035PK	124394	16178.8	113100	-1.03903	10.4364	C[C@@H]1OC(=O)CC(O)CC(O)CCC(O)C(O)CC(O)C[C@]2(O)C[C@H](O)C(C(C[C@@H](OC3OC(C)C(O)[C@@H](N)C3O)\C=C\C=C\C=C\C=C\C=C\C=C\C=C\[C@H](C)[C@@H](O)[C@H]1C)O2)C(=O)O
130888-L5	Phenylbutazone	05035PK	124394	16178.8	113100	-3.73165	10.4364	CCCCC1C(=O)N(N(C1=O)c2ccccc2)c3ccccc3
255663-L3	Metaraminol	05037PK	144619	16934.4	131300	0.184306	10.431	C[C@H](N)[C@H](O)c1cccc(O)c1
957937-L1	Prostaglandin I2Ã¡Na, Prostacyclin	05041PK	273819	3564.69	245700	-0.845528	10.4046	CCCCCC(O)\C=C\C1C(O)CC2OC\C(=C/CCCC(=O)O)\C12
757009-L1	Efloxate	05039PK	124556	13080	113000	-0.0866154	10.3666	CCOC(=O)COc1ccc2C(=O)C=C(Oc2c1)c3ccccc3
131027-L3	Fenamisal, Phenyl Aminosalicylate	05037PK	144619	16934.4	131400	-0.0196096	10.3527	Nc1ccc(C(=O)Oc2ccccc2)c(O)c1
285679-L2	Olanzapine	05035PK	124394	16178.8	113200	-1.89347	10.344	CN1CCN(CC1)C2=Nc3ccccc3Nc4sc(C)cc24
129991-L5	(Â±)-baclofen, Baclofen	05035PK	124394	16178.8	113200	-2.50424	10.344	NCC(CC(=O)O)c1ccc(Cl)cc1
915030-L2	Levocabastine	05041PK	273819	3564.69	246000	0.167713	10.2936	C[C@@H]1CN(CC[C@]1(C(=O)O)c2ccccc2)[C@@H]3CC[C@@](CC3)(C#N)c4ccc(F)cc4
957985-L1	Varenicline Tartrate	05041PK	273819	3564.69	246000	-0.498359	10.2936	C1NCC2CC1c3cc4nccnc4cc23
130960-L3	Cefaclor	05036PK	129006	14071.9	117200	0.645339	10.2722	N[C@@H](C(=O)N[C@H]1[C@H]2SCC(=C(N2C1=O)C(=O)O)Cl)c3ccccc3
123991-L5	Diphenylpyraline	05036PK	129006	14071.9	117200	-0.00868121	10.2722	CN1CCC(CC1)OC(c2ccccc2)c3ccccc3
130962-L3	Iodamide	05036PK	129006	14071.9	117200	-0.230927	10.2722	CC(=O)NCc1c(I)c(NC(=O)C)c(I)c(C(=O)O)c1I
955205-L1	Razoxane	05041PK	273819	3564.69	246200	-1.33871	10.2196	CC(CN1CC(=O)NC(=O)C1)N2CC(=O)NC(=O)C2
756809-L1	Azilsartan medoxomil	05037PK	144619	16934.4	131600	-1.54537	10.196	CCOc1nc2cccc(C(=O)OCC3=C(C)OC(=O)O3)c2n1Cc4ccc(cc4)c5ccccc5c6noc(O)n6
131527-L5	Gliclazide	05039PK	124556	13080	113200	-0.185959	10.1871	Cc1ccc(cc1)S(=O)(=O)NC(=O)NN2CC3CCCC3C2
756756-L4	Temozolomide	05040PK	140462	13008.8	127500	-0.610291	10.1704	CN1N=Nc2c(ncn2C1=O)C(=O)N
255915-L2	Fluorometholone	05040PK	140462	13008.8	127600	0.51557	10.0919	C[C@H]1C[C@H]2[C@@H]3CC[C@](O)(C(=O)C)[C@@]3(C)C[C@H](O)[C@]2(F)[C@@]4(C)C=CC(=O)C=C14
131741-L3	Tegaserod	05038PK	151012	13785	137200	-0.449882	10.0654	CCCCC\N=C(/N)\N\N=C\c1c[nH]c2ccc(OC)cc12
957601-L1	Nelarabine	05041PK	273819	3564.69	246700	-4.05304	10.0345	COc1nc(N)nc2c1ncn2[C@@H]3O[C@H](CO)[C@@H](O)[C@@H]3O
915034-L1	Dorzolamide	05040PK	140462	13008.8	127700	-1.37619	10.0134	CCN[C@H]1C[C@H](C)S(=O)(=O)c2sc(cc12)S(=O)(=O)N
285926-L1	Racepinephrine	05040PK	140462	13008.8	127700	-1.67607	10.0134	CNCC(O)c1ccc(O)c(O)c1
255670-L3	Chlorphenesin Carbamate	05041PK	273819	3564.69	246800	1.03206	9.99754	NC(=O)OCC(O)COc1ccc(Cl)cc1
735602-L2	Clavulanate	05038PK	151012	13785	137300	-1.52494	9.99253	OC\C=C\1/O[C@@H]2CC(=O)N2[C@H]1C(=O)O
285928-L1	Ursodeoxycholic Acid	05040PK	140462	13008.8	127800	-1.24396	9.93498	C[C@H](CCC(=O)O)[C@H]1CC[C@H]2[C@@H]3[C@@H](O)C[C@@H]4C[C@H](O)CC[C@]4(C)[C@H]3CC[C@]12C
756794-L1	Allylisothiocyanate	05036PK	129006	14071.9	117600	-0.0913849	9.92414	C=CCN=C=S
130911-L5	Promazine	05036PK	129006	14071.9	117600	-1.5216	9.92414	CN(C)CCCN1c2ccccc2Sc3ccccc13
957952-L1	Phosphatidylserine	05041PK	273819	3564.69	247000	5.10765	9.92353	CCCCCCCCCCCCCCCCCC(=O)OC[C@H](COP(=O)(O)OC[C@H](N)C(=O)O)OC(=O)CCCCCCC\C=C/CCCCCCCC
131737-L4	Benazepril	05038PK	151012	13785	137400	1.8255	9.91966	CCOC(=O)[C@H](CCc1ccccc1)N[C@H]2CCc3ccccc3N(CC(=O)O)C2=O
735835-L2	Phthalylsulfacetamide	05039PK	124556	13080	113500	1.48767	9.91803	CC(=O)NS(=O)(=O)c1ccc(NC(=O)c2ccccc2C(=O)O)cc1
255662-L3	Methotrexate(+/-)	05035PK	124394	16178.8	113700	-1.52135	9.88195	CN(Cc1cnc2nc(N)nc(N)c2n1)c3ccc(cc3)C(=O)NC(CCC(=O)O)C(=O)O
285677-L1	Calcitriol	05040PK	140462	13008.8	127900	-0.974854	9.85652	C[C@H](CCCC(C)(C)O)[C@H]1CC[C@H]2\C(=C\C=C/3\C[C@@H](O)CC(O)C3=C)\CCC[C@]12C
735507-L2	Bismuth Subsalicylate	05037PK	144619	16934.4	132100	0.530254	9.80445	O[Bi]1OC(=O)c2ccccc2O1
751824-L2	Erlotinib	05040PK	140462	13008.8	128000	-0.527027	9.77806	COCCOc1cc2ncnc(Nc3cccc(c3)C#C)c2cc1OCCOC
285788-L1	Rimantadine	05040PK	140462	13008.8	128000	-1.60566	9.77806	C[C@@H](N)C12C[C@@H]3C[C@@H](C[C@@H](C3)C1)C2
255688-L5	Benzydamine	05040PK	140462	13008.8	128100	2.2813	9.6996	CN(C)CCCOc1nn(Cc2ccccc2)c3ccccc13
255824-L2	Dihydroergotamine	05040PK	140462	13008.8	128100	-0.174854	9.6996	CN1C[C@@H](CC2[C@H]1Cc3c[nH]c4cccc2c34)C(=O)N[C@]5(C)O[C@@]6(O)[C@@H]7CCCN7C(=O)[C@H](Cc8ccccc8)N6C5=O
285952-L3	Topiramate	05035PK	124394	16178.8	113900	-0.0858099	9.69713	CC1(C)O[C@@H]2CO[C@@]3(COS(=O)(=O)N)OC(C)(C)O[C@H]3[C@@H]2O1
130716-L2	Novobiocin	05035PK	124394	16178.8	113900	-1.31554	9.69713	CO[C@@H]1[C@@H](OC(=O)N)[C@@H](O)[C@H](Oc2ccc3C(=C(NC(=O)c4ccc(O)c(CC=C(C)C)c4)C(=O)Oc3c2C)O)OC1(C)C
130936-L4	Streptozocin	05036PK	129006	14071.9	117900	1.73185	9.66312	CN(N=O)C(=O)N[C@H]1[C@@H](O)O[C@H](CO)[C@@H](O)[C@@H]1O
285919-L2	Itopride, Itopride Hydrochloride	05039PK	124556	13080	113800	-0.37488	9.64892	COc1ccc(cc1OC)C(=O)NCc2ccc(OCCN(C)C)cc2
129914-L4	Carnitine Hydrochloride, Carnitine (dl) Hydrochloride	05039PK	124556	13080	113800	0.443244	9.64892	C[N+](C)(C)CC(O)CC(=O)O
255664-L2	Tiratricol	05039PK	124556	13080	113800	-0.766891	9.64892	OC(=O)Cc1cc(I)c(Oc2ccc(O)c(I)c2)c(I)c1
735818-L2	Pancuronium Bromide	05037PK	144619	16934.4	132300	-0.938697	9.64781	CC(=O)O[C@H]1CC2CCC3C(CC[C@@]4(C)C3C[C@@H]([C@@H]4OC(=O)C)[N+]5(C)CCCCC5)[C@@]2(C)C[C@@H]1[N+]6(C)CCCCC6
254901-L6	Glipizide	05037PK	144619	16934.4	132300	-1.14328	9.64781	Cc1cnc(cn1)C(=O)NCCc2ccc(cc2)S(=O)(=O)NC(=O)NC3CCCCC3
285844-L3	Amitraz	05038PK	151012	13785	137800	-2.22162	9.62817	CN(\C=N\c1ccc(C)cc1C)\C=N\c2ccc(C)cc2C
285680-L1	Vincristine	05040PK	140462	13008.8	128200	-0.819317	9.62114	CC[C@]1(O)C[C@H]2CN(CCc3c([nH]c4ccccc34)[C@@](C2)(C(=O)OC)c5cc6c(cc5OC)N(C=O)[C@H]7[C@](O)([C@H](OC(=O)C)[C@]8(CC)C=CCN9CC[C@]67[C@H]89)C(=O)OC)C1
914981-L1	Felbamate	05040PK	140462	13008.8	128200	-0.974654	9.62114	NC(=O)OCC(COC(=O)N)c1ccccc1
286000-L1	Cisapride	05040PK	140462	13008.8	128200	-1.64197	9.62114	CO[C@@H]1CN(CCCOc2ccc(F)cc2)CC[C@@H]1NC(=O)c3cc(Cl)c(N)cc3OC
957596-L1	Rosoxacin	05041PK	273819	3564.69	247900	-0.945043	9.59051	CCN1C=C(C(=O)O)C(=O)c2ccc(cc12)c3ccncc3
130927-L5	Roxarsone	05038PK	151012	13785	137900	-0.372643	9.5553	Oc1ccc(cc1[N+](=O)[O-])[As](=O)(O)O
756943-L1	Entacapone	05038PK	151012	13785	137900	-1.32946	9.5553	CCN(CC)C(=O)\C(=C\c1cc(O)c(O)c(c1)[N+](=O)[O-])\C#N
756773-L1	Liothyronine	05035PK	124394	16178.8	114100	1.73322	9.51231	N[C@H](Cc1cc(I)c(Oc2ccc(O)c(I)c2)c(I)c1)C(=O)O
756774-L1	Dimethyl Fumarate	05035PK	124394	16178.8	114100	1.25288	9.51231	COC(=O)\C=C\C(=O)OC
131748-L7	Isotretinoin	05037PK	144619	16934.4	132500	1.46022	9.49118	C\C(=C\C(=O)O)\C=C\C=C(/C)\C=C\C1=C(C)CCCC1(C)C
285886-L3	Cilostazol	05037PK	144619	16934.4	132500	0.26415	9.49118	O=C1CCc2cc(OCCCCc3nnnn3C4CCCCC4)ccc2N1
130905-L5	Probenecid	05036PK	129006	14071.9	118100	1.41204	9.48911	CCCN(CCC)S(=O)(=O)c1ccc(cc1)C(=O)O
967079-L1	Colestipol	05041PK	273819	3564.69	248300	-0.372783	9.4425	NCCNCCNCCNCCN
957544-L1	Tranylcypromine	05041PK	273819	3564.69	248300	-2.52459	9.4425	N[C@@H]1CC1c2ccccc2
131550-L2	Proguanil; Chlorguanide Hydrochloride	05035PK	124394	16178.8	114200	0.325547	9.4199	CC(C)\N=C(/N)\N=C(/N)\Nc1ccc(Cl)cc1
130247-L7	Domperidone	05037PK	144619	16934.4	132600	-1.5042	9.41286	Oc1nc2ccccc2n1CCCN3CCC(CC3)n4c(O)nc5cc(Cl)ccc45
756937-L1	Sucralose	05038PK	151012	13785	138100	0.327218	9.40956	OC[C@H]1O[C@H](O[C@]2(CCl)O[C@H](CCl)[C@@H](O)[C@@H]2O)[C@H](O)[C@@H](O)[C@H]1Cl
130937-L4	Sulfabenzamide	05036PK	129006	14071.9	118200	-0.00142901	9.4021	Nc1ccc(cc1)S(=O)(=O)NC(=O)c2ccccc2
285838-L1	Mirtazapine	05040PK	140462	13008.8	128500	-0.688759	9.38576	CN1CCN2C(C1)c3ccccc3Cc4cccnc24
129962-L2	Metergoline	05039PK	124556	13080	114100	-0.65666	9.3798	CN1CC(CNC(=O)OCc2ccccc2)C[C@@H]3C1Cc4cn(C)c5cccc3c45
255690-L2	Diperodon Hydrochloride	05038PK	151012	13785	138200	0.744038	9.33669	O=C(Nc1ccccc1)OCC(CN2CCCCC2)OC(=O)Nc3ccccc3
756777-L1	Protirelin	05035PK	124394	16178.8	114300	-0.960256	9.3275	NC(=O)C1CCCN1C(=O)C(Cc2c[nH]cn2)NC(=O)C3CCC(=O)N3
915003-L1	Triptorelin	05040PK	140462	13008.8	128600	-0.871274	9.3073	CC(C)C[C@H](NC(=O)[C@@H](Cc1c[nH]c2ccccc12)NC(=O)[C@H](Cc3ccc(O)cc3)NC(=O)[C@H](CO)NC(=O)[C@H](Cc4c[nH]c5ccccc45)NC(=O)[C@H](Cc6c[nH]cn6)NC(=O)[C@@H]7CCC(=O)N7)C(=O)N[C@@H](CCCN=C(N)N)C(=O)N8CCC[C@H]8C(=O)NCC(=O)N
807153-L3	Argatroban	05040PK	140462	13008.8	128600	-2.28543	9.3073	C[C@@H]1CCN([C@H](C1)C(=O)O)C(=O)[C@H](CCCN=C(N)N)NS(=O)(=O)c2cccc3CC(C)CNc23
957559-L1	Grepafloxacin	05041PK	273819	3564.69	248800	-0.223028	9.25749	CC1CN(CCN1)c2cc3N(C=C(C(=O)O)C(=O)c3c(C)c2F)C4CC4
957614-L1	Tamibarotene	05041PK	273819	3564.69	248900	-0.78682	9.22049	CC1(C)CCC(C)(C)c2cc(NC(=O)c3ccc(cc3)C(=O)O)ccc12
756878-L1	Ethotoin	05038PK	151012	13785	138400	-1.06638	9.19094	CCN1C(=O)NC(C1=O)c2ccccc2
255716-L2	Betaxolol	05038PK	151012	13785	138400	-3.29685	9.19094	CC(C)NCC(O)COc1ccc(CCOCC2CC2)cc1
131546-L3	Trifluridine	05037PK	144619	16934.4	132900	-0.226946	9.1779	OC[C@H]1OC(C[C@@H]1O)N2C=C(C(=O)NC2=O)C(F)(F)F
131417-L4	Fluconazole	05035PK	124394	16178.8	114500	1.55101	9.14268	OC(Cn1cncn1)(Cn2cncn2)c3ccc(F)cc3F
130174-L7	Phenoxybenzamine	05035PK	124394	16178.8	114500	1.24103	9.14268	CC(COc1ccccc1)N(CCCl)Cc2ccccc2
130906-L7	Procainamide, Pronestyl	05036PK	129006	14071.9	118500	-0.344104	9.14109	CCN(CC)CCNC(=O)c1ccc(N)cc1
735493-L2	Apramycin Sulfate	05037PK	144619	16934.4	133000	-1.36095	9.09959	CN[C@H]1[C@@H](O)[C@H]2O[C@@H](O[C@@H]3[C@@H](N)C[C@@H](N)[C@H](O)[C@H]3O)[C@H](N)C[C@@H]2O[C@@H]1O[C@H]4O[C@H](CO)[C@@H](N)[C@H](O)[C@H]4O
957560-L1	Carbetocin	05041PK	273819	3564.69	249300	-1.27612	9.07248	CC[C@H](C)[C@@H]1NC(=O)[C@H](Cc2ccc(OC)cc2)NC(=O)CCCSC[C@H](NC(=O)[C@H](CC(=O)N)NC(=O)[C@H](CCC(=O)N)NC1=O)C(=O)N3CCC[C@H]3C(=O)N[C@@H](CC(C)C)C(=O)NCC(=O)N
129950-L5	Tripelennamine	05036PK	129006	14071.9	118600	0.618402	9.05408	CN(C)CCN(Cc1ccccc1)c2ccccn2
735520-L2	Eszopiclone	05038PK	151012	13785	138600	-1.41861	9.0452	CN1CCN(CC1)C(=O)O[C@@H]2N(C(=O)c3nccnc23)c4ccc(Cl)cn4
756872-L1	Manidipine Hydrochloride	05038PK	151012	13785	138600	0.0501886	9.0452	CO\C(=C\1/C(C(=C(C)N=C1C)C(=O)OCCN2CCN(CC2)C(c3ccccc3)c4ccccc4)c5cccc(c5)[N+](=O)[O-])\O
735792-L2	Netilmicin Sulfate	05037PK	144619	16934.4	133100	-1.49754	9.02127	CCN[C@@H]1C[C@H](N)[C@@H](O[C@H]2OC(=CC[C@H]2N)CN)[C@H](O)[C@H]1OC3OC[C@](C)(O)[C@H](NC)[C@H]3O
131173-L5	Enalapril	05038PK	151012	13785	138700	0.690731	8.97233	CCOC(=O)[C@H](CCc1ccccc1)N[C@@H](C)C(=O)N2CCC[C@H]2C(=O)O
130702-L3	Benzylpenicillin	05036PK	129006	14071.9	118700	2.11657	8.96707	CC1(C)S[C@@H]2[C@H](NC(=O)Cc3ccccc3)C(=O)N2[C@H]1C(=O)O
131163-L5	Xylazine Hydrochloride, Xylazine	05035PK	124394	16178.8	114700	-3.97064	8.95786	Cc1cccc(C)c1NC2=NCCCS2
130256-L3	Creatinine	05039PK	124556	13080	114600	-0.985431	8.93127	CN1CC(=O)N=C1N
756889-L1	Candicidin	05038PK	151012	13785	138800	-1.47276	8.89946	CC(CC(C)C1OC(=O)CC(=O)CCCC(=O)CC(O)CC(O)CC(O)CC(=O)CC(O)C(C(O)CC(O[C@@H]2O[C@H](C)[C@H](O)[C@@H](O)[C@@H]2N)\C=C\C=C\C=C\C=C\C=C\C=C\C=C\C1C)C(=O)O)C(O)CC(=O)c3ccc(N)cc3
129924-L3	Clarithromycin	05035PK	124394	16178.8	114800	-0.316045	8.86545	CC[C@H]1OC(=O)[C@H](C)[C@@H](O[C@H]2C[C@@](C)(OC)[C@@H](O)[C@H](C)O2)[C@H](C)[C@@H](O[C@@H]3O[C@H](C)C[C@@H]([C@H]3O)N(C)C)[C@@](C)(C[C@@H](C)C(=O)[C@H](C)[C@@H](O)[C@]1(C)O)OC
88704-L9	Aminophylline, Theophylline	05041PK	273819	3564.69	249900	2.43868	8.85047	CN1C(=O)N(C)c2[nH]cnc2C1=O
957625-L1	Marimastat	05041PK	273819	3564.69	249900	-1.30496	8.85047	CNC(=O)[C@@H](NC(=O)[C@H](CC(C)C)[C@H](O)C(=O)NO)C(C)(C)C
285959-L1	Alprostadil	05040PK	140462	13008.8	129200	-0.236803	8.83654	CCCCC[C@H](O)\C=C\[C@H]1[C@H](O)CC(=O)[C@@H]1CCCCCCC(=O)O
285708-L1	Cladribine	05040PK	140462	13008.8	129200	-1.53219	8.83654	Nc1nc(Cl)nc2c1ncn2[C@H]3C[C@H](O)[C@@H](CO)O3
955215-L1	Hydroxocobalamin acetate	05041PK	273819	3564.69	250000	-1.13907	8.81347	C[C@@H](CNC(=O)CC[C@]1(C)[C@@H](CC(=O)N)C2N/C/1=C(/C)\C3=N\C(=C/C4=N\C(=C(\C)/C5=N[C@]2(C)[C@@](C)(CC(=O)N)[C@@H]5CCC(=O)N)\[C@@](C)(CC(=O)N)[C@@H]4CCC(=O)N)\C(C)(C)[C@@H]3CCC(=O)N)OP(=O)(O)O[C@H]6[C@@H](O)[C@H](O[C@@H]6CO)n7cnc8cc(C)c(C)cc78
130171-L3	Chenodiol	05036PK	129006	14071.9	118900	0.903489	8.79306	C[C@H](CCC(=O)O)[C@H]1CCC2C3[C@H](O)C[C@@H]4C[C@H](O)CC[C@]4(C)C3CC[C@]12C
756845-L1	L-Isoleucine	05037PK	144619	16934.4	133400	-1.29711	8.78631	CC[C@H](C)[C@H](N)C(=O)O
955226-L1	Trovafloxacin	05041PK	273819	3564.69	250100	-1.04534	8.77646	N[C@@H]1[C@H]2CN(C[C@@H]12)c3nc4N(C=C(C(=O)O)C(=O)c4cc3F)c5ccc(F)cc5F
756727-L1	Methsuximide	05035PK	124394	16178.8	114900	-0.586829	8.77304	CN1C(=O)CC(C)(C1=O)c2ccccc2
129975-L4	Amikacin Sulfate	05035PK	124394	16178.8	114900	-1.92668	8.77304	NCC[C@@H](O)C(=O)N[C@@H]1C[C@H](N)[C@@H](O[C@H]2O[C@H](CN)[C@@H](O)[C@H](O)[C@H]2O)[C@H](O)[C@H]1O[C@H]3O[C@H](CO)[C@@H](O)[C@H](N)C3O
957539-L1	Bepotastine	05041PK	273819	3564.69	250200	1.99777	8.73946	OC(=O)CCCN1CCC(CC1)OC(c2ccc(Cl)cc2)c3ccccn3
130898-L6	Praziquantel	05036PK	129006	14071.9	119000	-2.01397	8.70606	O=C(C1CCCCC1)N2CC3N(CCc4ccccc34)C(=O)C2
756784-L1	Diatrizoate	05035PK	124394	16178.8	115000	0.0646006	8.68064	CC(=O)Nc1c(I)c(NC(=O)C)c(I)c(C(=O)O)c1I
286003-L2	Sulfadoxine	05035PK	124394	16178.8	115000	1.2518	8.68064	COc1ncnc(NS(=O)(=O)c2ccc(N)cc2)c1OC
957618-L1	L-Valine	05041PK	273819	3564.69	250600	1.98174	8.59145	CC(C)[C@H](N)C(=O)O
757062-L1	Dixanthogen	05039PK	124556	13080	115000	0.0379843	8.57245	CCOC(=S)SSC(=S)OCC
130900-L3	Prednisolone	05036PK	129006	14071.9	119200	-1.32019	8.53204	C[C@]12C[C@H](O)C3C(CCC4=CC(=O)C=C[C@]34C)C1CC[C@]2(O)C(=O)CO
130068-L3	Penicillamine	05036PK	129006	14071.9	119300	-0.660808	8.44504	CC(C)(S)[C@@H](N)C(=O)O
285865-L1	Citric Acid	05040PK	140462	13008.8	129700	-1.30891	8.44424	OC(=O)CC(O)(CC(=O)O)C(=O)O
285966-L2	Amorolfine	05037PK	144619	16934.4	133900	-1.12166	8.39472	CCC(C)(C)c1ccc(CC(C)CN2C[C@@H](C)O[C@@H](C)C2)cc1
285849-L2	Ampiroxicam	05039PK	124556	13080	115200	-1.25821	8.39304	CCOC(=O)OC(C)OC1=C(N(C)S(=O)(=O)c2ccccc12)C(=O)Nc3ccccn3
285819-L2	(r)-bicalutamide, Bicalutamide	05038PK	151012	13785	139500	0.284969	8.38935	CC(O)(CS(=O)(=O)c1ccc(F)cc1)C(=O)Nc2ccc(C#N)c(c2)C(F)(F)F
129956-L4	Mesna	05037PK	144619	16934.4	134000	-0.26415	8.31641	OS(=O)(=O)CCS
756771-L1	Docosanol	05035PK	124394	16178.8	115400	-0.00276806	8.311	CCCCCCCCCCCCCCCCCCCCCCO
955223-L1	Ceftizoxime	05041PK	273819	3564.69	251400	-0.118135	8.29543	CO\N=C(/C(=O)N[C@H]1[C@H]2SCC=C(N2C1=O)C(=O)O)\c3csc(N)n3
130028-L6	Chlorpromazine Hydrochloride, Chlorpromazine	05036PK	129006	14071.9	119500	1.26017	8.27102	CN(C)CCCN1c2ccccc2Sc3ccc(Cl)cc13
130673-L4	Ethopropazine	05036PK	129006	14071.9	119500	-0.773163	8.27102	CCN(CC)C(C)CN1c2ccccc2Sc3ccccc13
131309-L4	Cisplatin	05038PK	151012	13785	139700	-2.38665	8.24361	N[Pt](N)(Cl)Cl
285799-L2	Balsalazide	05035PK	124394	16178.8	115500	-1.40113	8.21859	OC(=O)CCNC(=O)c1ccc(cc1)N=Nc2ccc(O)c(c2)C(=O)O
48026-L2	Remacemide Hydrochloride	05040PK	140462	13008.8	130000	1.26794	8.20886	CC(Cc1ccccc1)(NC(=O)CN)c2ccccc2
130812-L4	Ethambutol	05036PK	129006	14071.9	119600	0.412518	8.18402	CC[C@@H](CO)NCCN[C@@H](CC)CO
130951-L5	Terbutaline	05036PK	129006	14071.9	119600	-0.181698	8.18402	CC(C)(C)NCC(O)c1cc(O)cc(O)c1
285628-L1	Docetaxel	05040PK	140462	13008.8	130100	3.51341	8.1304	CC(=O)O[C@@]12CO[C@@H]1C[C@H](O)[C@]3(C)[C@@H]2[C@H](OC(=O)c4ccccc4)[C@]5(O)C[C@H](OC(=O)[C@H](O)[C@@H](NC(=O)OC(C)(C)C)c6ccccc6)C(=C([C@@H](O)C3=O)C5(C)C)C
757034-L1	Lonidamine	05039PK	124556	13080	115500	4.66094	8.12393	OC(=O)c1nn(Cc2ccc(Cl)cc2Cl)c3ccccc13
756997-L1	Pranoprofen	05039PK	124556	13080	115500	-0.393612	8.12393	CC(C(=O)O)c1ccc2Oc3ncccc3Cc2c1
957592-L1	Milnacipran	05041PK	273819	3564.69	251900	0.169271	8.11042	CCN(CC)C(=O)[C@@]1(C[C@@H]1CN)c2ccccc2
957943-L1	Drotaverine	05041PK	273819	3564.69	251900	-2.54303	8.11042	CCOc1ccc(\C=C\2/NCCc3cc(OCC)c(OCC)cc23)cc1OCC
130899-L6	Prazosin	05036PK	129006	14071.9	119700	-1.46462	8.09701	COc1cc2nc(nc(N)c2cc1OC)N3CCN(CC3)C(=O)c4occc4
285986-L1	Methyltestosterone	05040PK	140462	13008.8	130200	-0.0549542	8.05194	C[C@]1(O)CC[C@H]2[C@@H]3CCC4=CC(=O)CC[C@]4(C)[C@H]3CC[C@]12C
957612-L1	Dapropterin; Kuvan; Phenoptin; Sapropterin, BH4	05041PK	273819	3564.69	252100	-0.0171513	8.03642	CC(O)C(O)C1CNc2nc(N)nc(O)c2N1
957631-L1	3-acetamido-2,4,6-triiodo-5-(N-methylacetamido)-N-((3R,4R,5S,6R)-2,4,5-trihydroxy-6-(hydroxymethyl)tetrahydro-2H-pyran-3-yl)benzamide	05041PK	273819	3564.69	252100	-1.53761	8.03642	CN(C(=O)C)c1c(I)c(NC(=O)C)c(I)c(C(=O)N[C@H]2C(O)O[C@H](CO)[C@@H](O)[C@@H]2O)c1I
914987-L1	Cinalukast	05040PK	140462	13008.8	130300	-0.153339	7.97348	CCC(CC)(CC(=O)Nc1cccc(\C=C\c2nc(cs2)C3CCC3)c1)C(=O)O
285949-L1	Orlistat	05040PK	140462	13008.8	130300	-1.1154	7.97348	CCCCCCCCCCC[C@@H](C[C@@H]1OC(=O)[C@H]1CCCCCC)OC(=O)[C@H](CC(C)C)NC=O
129981-L6	Amitriptyline	05035PK	124394	16178.8	115800	-0.135897	7.94137	CN(C)CCC=C1c2ccccc2CCc3ccccc13
285985-L1	Lorazepam	05040PK	140462	13008.8	130400	0.786678	7.89502	OC1N=C(c2ccccc2Cl)c3cc(Cl)ccc3NC1=O
254863-L3	Guanabenz	05040PK	140462	13008.8	130400	-1.59474	7.89502	NC(=N)N\N=C\c1c(Cl)cccc1Cl
254863-L6	Guanabenz	05041PK	273819	3564.69	252500	0.368755	7.88841	NC(=N)N\N=C\c1c(Cl)cccc1Cl
957533-L1	Voglibose	05041PK	273819	3564.69	252500	-1.45921	7.88841	OCC(CO)N[C@H]1C[C@](O)(CO)[C@@H](O)[C@H](O)[C@H]1O
130180-L3	Kainic Acid	05039PK	124556	13080	115800	0.869076	7.85481	CC(=C)C1CNC(C1CC(=O)O)C(=O)O
130008-L5	Carbinoxamine	05035PK	124394	16178.8	115900	0.438027	7.84896	CN(C)CCOC(c1ccc(Cl)cc1)c2ccccn2
131464-L3	Teniposide	05035PK	124394	16178.8	115900	-0.00243141	7.84896	COc1cc(cc(OC)c1O)[C@H]2[C@@H]3C(COC3=O)C(O[C@@H]4O[C@@H]5CO[C@H](OC5[C@H](O)[C@H]4O)c6cccs6)c7cc8OCOc8cc27
129982-L3	Amodiaquine Dihydrochloride	05035PK	124394	16178.8	115900	-1.04405	7.84896	CCN(CC)Cc1ccc(Nc2ccnc3cc(Cl)ccc23)cc1O
285801-L3	Flumazenil	05037PK	144619	16934.4	134600	-1.51147	7.8465	CCOC(=O)c1ncn2c1CN(C)C(=O)c3cc(F)ccc23
130026-L4	Chloroxylenol	05036PK	129006	14071.9	120000	3.26864	7.83599	Cc1cc(O)cc(C)c1Cl
130283-L3	Triamcinolone Acetonide	05036PK	129006	14071.9	120000	1.3612	7.83599	CC1(C)O[C@@H]2CC3C4CCC5=CC(=O)C=C[C@]5(C)[C@@]4(F)[C@@H](O)C[C@]3(C)[C@@]2(O1)C(=O)CO
130768-L3	Danazol	05036PK	129006	14071.9	120000	-2.87823	7.83599	C[C@]12Cc3cnoc3C=C1CCC4C2CC[C@@]5(C)C4CC[C@@]5(O)C#C
754405-L3	Fasudil Hydrochloride	05039PK	124556	13080	115900	1.15386	7.76511	O=S(=O)(N1CCCNCC1)c2cccc3cnccc23
131105-L6	Proglumide	05035PK	124394	16178.8	116000	0.71315	7.75655	CCCN(CCC)C(=O)C(CCC(=O)O)NC(=O)c1ccccc1
756726-L1	Ethyl Vanillin	05035PK	124394	16178.8	116000	-3.08014	7.75655	CCOc1cc(C=O)ccc1O
255862-L2	Thiamine	05040PK	140462	13008.8	130600	0.266778	7.7381	Cc1ncc(C[n+]2csc(CCO)c2C)c(N)n1
285841-L1	Ranitidine	05040PK	140462	13008.8	130600	-2.02065	7.7381	CN\C(=C\[N+](=O)[O-])\NCCSCc1oc(CN(C)C)cc1
255752-L4	Carbimazole	05039PK	124556	13080	116000	-2.11623	7.6754	CCOC(=O)N1C=CN(C)C1=S
735605-L2	Aztreonam	05035PK	124394	16178.8	116100	-0.362093	7.66414	C[C@H]1[C@H](NC(=O)\C(=N\OC(C)(C)C(=O)O)\c2csc(N)n2)C(=O)N1S(=O)(=O)O
130921-L3	Pyrvinium	05036PK	129006	14071.9	120200	-1.64111	7.66198	CN(C)c1ccc2c(ccc(\C=C\c3cc(C)n(c3C)c4ccccc4)[n+]2C)c1
732314-L6	Pyrantel Pamoate, Oxantel Pamoate	05037PK	144619	16934.4	134900	-1.69003	7.61154	OC(=O)c1cc2ccccc2c(Cc3c(O)c(cc4ccccc34)C(=O)O)c1O
130875-L7	Methoxsalen	05036PK	129006	14071.9	120300	-1.48581	7.57497	COc1c2OC(=O)C=Cc2cc3ccoc13
131509-L3	Metaxalone	05035PK	124394	16178.8	116200	1.68029	7.57173	Cc1cc(C)cc(OCC2CNC(=O)O2)c1
131728-L2	Mepartricin	05035PK	124394	16178.8	116200	0.34223	7.57173	CNc1ccc(cc1)C(=O)CC(O)CCC(C)C2OC(=O)CC(O)CC(=O)CC(O)CC(O)CC(O)CC(O)CC3(O)CC(O)C(C(CC(O[C@@H]4O[C@H](C)[C@@H](O)[C@H](N)[C@@H]4O)\C=C\C=C\C=C\C=C\C=C\C=C\C=C\C2C)O3)C(=O)OC
131119-L5	Pramocaine	05038PK	151012	13785	140700	-0.714719	7.51489	CCCCOc1ccc(OCCCN2CCOCC2)cc1
915026-L1	Stanozolol	05040PK	140462	13008.8	130900	0.694088	7.50272	C[C@]1(O)CC[C@H]2[C@@H]3CC[C@H]4Cc5[nH]ncc5C[C@]4(C)[C@H]3CC[C@]12C
915014-L1	Tolcapone	05040PK	140462	13008.8	130900	-1.52246	7.50272	Cc1ccc(cc1)C(=O)c2cc(O)c(O)c(c2)[N+](=O)[O-]
955201-L1	Gliquidone	05041PK	273819	3564.69	253600	0.54944	7.48139	COc1ccc2c(c1)C(=O)N(CCc3ccc(cc3)S(=O)(=O)NC(=O)NC4CCCCC4)C(=O)C2(C)C
957950-L1	Pimecrolimus	05041PK	273819	3564.69	253700	-2.83751	7.44438	CC[C@@H]1\C=C(\C)/C[C@H](C)C[C@H](OC)[C@H]2O[C@](O)([C@H](C)C[C@@H]2OC)C(=O)C(=O)N3CCCC[C@H]3C(=O)O[C@@H]([C@H](C)[C@@H](O)CC1=O)\C(=C\[C@@H]4CC[C@H](Cl)[C@@H](C4)OC)\C
130893-L6	Pindolol	05036PK	129006	14071.9	120500	-1.66411	7.40096	CC(C)NCC(O)COc1cccc2[nH]ccc12
130072-L3	Tyrothricin	05036PK	129006	14071.9	120500	-2.52455	7.40096	CC(C)CC1NC(=O)C(CCCN)NC(=O)C(NC(=O)C(Cc2ccc(O)cc2)NC(=O)C(CCC(=O)O)NC(=O)C(CC(=O)O)NC(=O)C(Cc3ccccc3)NC(=O)C(Cc4ccccc4)NC(=O)C5CCCN5C(=O)C(Cc6ccccc6)NC1=O)C(C)C
130009-L6	Carisoprodol	05035PK	124394	16178.8	116400	-0.115623	7.38691	CCCC(C)(COC(=O)N)COC(=O)NC(C)C
285834-L3	Azelastine, Azelastine Hydrochloride	05037PK	144619	16934.4	135200	-0.400806	7.37659	CN1CCCC(CC1)N2N=C(Cc3ccc(Cl)cc3)c4ccccc4C2=O
255785-L5	Esomeprazole; Omeprazole	05038PK	151012	13785	140900	-1.34409	7.36915	COc1ccc2[nH]c(nc2c1)S(=O)Cc3ncc(C)c(OC)c3C
733178-L2	Mequinol	05038PK	151012	13785	141000	1.17192	7.29628	COc1ccc(O)cc1
130015-L5	Cetylpyridinium Bromide	05035PK	124394	16178.8	116500	7.81884	7.29451	CCCCCCCCCCCCCCCC[n+]1ccccc1
285697-L1	Ethinyl Estradiol	05040PK	140462	13008.8	131200	1.29459	7.26734	C[C@]12CC[C@H]3[C@@H](CCc4cc(O)ccc34)[C@@H]1CC[C@@]2(O)C#C
285669-L1	Nelfinavir	05040PK	140462	13008.8	131200	-3.08476	7.26734	Cc1c(O)cccc1C(=O)N[C@@H](CSc2ccccc2)[C@H](O)CN3C[C@H]4CCCC[C@H]4C[C@H]3C(=O)NC(C)(C)C
131079-L4	Ethaverine Hydrochloride	05039PK	124556	13080	116600	-1.36095	7.13717	CCOc1ccc(Cc2nccc3cc(OCC)c(OCC)cc23)cc1OCC
130720-L5	Norepinephrine	05035PK	124394	16178.8	116700	-2.45232	7.10969	NC[C@H](O)c1ccc(O)c(O)c1
255933-L3	Methacholine	05038PK	151012	13785	141300	1.97947	7.07766	CC(C[N+](C)(C)C)OC(=O)C
735523-L2	Citicoline	05037PK	144619	16934.4	135600	-1.73041	7.06332	C[N+](C)(C)CCOP(=O)([O-])OP(=O)(O)OC[C@H]1OC([C@H](O)[C@@H]1O)N2C=CC(=NC2=O)N
129970-L4	Acetylcholine	05035PK	124394	16178.8	116800	-0.203789	7.01728	CC(=O)OCC[N+](C)(C)C
130896-L8	Piroxicam	05036PK	129006	14071.9	121000	-0.348463	6.96593	CN1C(=C(O)c2ccccc2S1(=O)=O)C(=O)Nc3ccccn3
757068-L2	Meglumine	05040PK	140462	13008.8	131600	1.95137	6.9535	CNC[C@H](O)[C@@H](O)[C@H](O)[C@H](O)CO
130706-L5	Metoprolol	05038PK	151012	13785	141500	-2.30385	6.93192	COCCc1ccc(OCC(O)CNC(C)C)cc1
285870-L3	Panthenol	05035PK	124394	16178.8	116900	0.0299624	6.92487	CC(C)(CO)C(O)C(=O)NCCCO
255789-L2	Etamivan	05037PK	144619	16934.4	135800	2.26965	6.90668	CCN(CC)C(=O)c1ccc(O)c(OC)c1
130590-L5	Triamterene	05036PK	129006	14071.9	121100	-0.83829	6.87893	Nc1nc(N)c2nc(c(N)nc2n1)c3ccccc3
285944-L1	Perflubron emulsion	05040PK	140462	13008.8	131700	1.01349	6.87504	FC(F)(F)C(F)(F)C(F)(F)C(F)(F)C(F)(F)C(F)(F)C(F)(F)C(F)(F)Br
130052-L4	Yohimbine	05040PK	140462	13008.8	131700	0.0329725	6.87504	COC(=O)[C@H]1[C@@H](O)CC[C@H]2CN3CCc4c([nH]c5ccccc45)[C@@H]3C[C@H]12
131246-L2	Retinyl Acetate	05039PK	124556	13080	116900	0.342579	6.86805	CC(=O)OC\C=C(/C)\C=C\C=C(/C)\C=C\C1=C(C)CCCC1(C)C
735555-L2	Pregabalin	05035PK	124394	16178.8	117000	1.40644	6.83246	CC(C)C[C@@H](CN)CC(=O)O
756986-L1	Deferiprone	05039PK	124556	13080	117000	-3.38629	6.77835	CN1C=CC(=O)C(=C1C)O
130002-L4	Bithionol	05035PK	124394	16178.8	117100	-2.0983	6.74005	Oc1c(Cl)cc(Cl)cc1Sc2cc(Cl)cc(Cl)c2O
130698-L4	Orciprenaline	05035PK	124394	16178.8	117200	0.736155	6.64765	CC(C)NCC(O)c1cc(O)cc(O)c1
285813-L1	Moclobemide	05040PK	140462	13008.8	132000	-2.30475	6.63966	Clc1ccc(cc1)C(=O)NCCN2CCOCC2
756980-L1	Nebivolol	05039PK	124556	13080	117200	-3.37868	6.59894	OC(CNCC(O)C1CCc2cc(F)ccc2O1)C3CCc4cc(F)ccc4O3
915029-L1	Procaterol	05040PK	140462	13008.8	132100	-0.0499584	6.5612	CC[C@H](NC(C)C)[C@H](O)c1ccc(O)c2nc(O)ccc12
130135-L2	Isradipine	05037PK	144619	16934.4	136300	1.11915	6.51509	CO\C(=C/1\C(C(=C(C)N=C1C)C(=O)OC(C)C)c2cccc3nonc23)\O
757050-L1	Nefiracetam	05039PK	124556	13080	117300	0.757125	6.50923	Cc1cccc(C)c1NC(=O)CN2CCCC2=O
914978-L1	Sunitinib	05040PK	140462	13008.8	132200	-3.57369	6.48274	CCN(CC)CCNC(=O)c1c(C)[nH]c(\C=C\2/C(=O)Nc3ccc(F)cc23)c1C
130012-L3	Cefotaxime Sodium	05035PK	124394	16178.8	117400	-0.800868	6.46283	CO\N=C(\C(=O)N[C@H]1[C@H]2SCC(=C(N2C1=O)C(=O)O)COC(=O)C)/c3csc(N)n3
130006-L6	Carbamazepine	05035PK	124394	16178.8	117400	-0.0550994	6.46283	NC(=O)N1c2ccccc2C=Cc3ccccc13
131591-L4	Dantron, Danthron	05035PK	124394	16178.8	117500	-0.0304113	6.37042	Oc1cccc2C(=O)c3cccc(O)c3C(=O)c12
131740-L3	Methylprednisolone	05035PK	124394	16178.8	117500	-2.9114	6.37042	C[C@H]1CC2C3CC[C@](O)(C(=O)CO)[C@@]3(C)C[C@H](O)C2[C@@]4(C)C=CC(=O)C=C14
756849-L1	Atracurium Besylate	05037PK	144619	16934.4	136500	-1.39546	6.35845	COc1ccc(CC2c3cc(OC)c(OC)cc3CC[N+]2(C)CCC(=O)OCCCCCOC(=O)CC[N+]4(C)CCc5cc(OC)c(OC)cc5C4Cc6ccc(OC)c(OC)c6)cc1OC
48651-L6	Triprolidine	05036PK	129006	14071.9	121700	-0.966651	6.35689	Cc1ccc(cc1)\C(=C/CN2CCCC2)\c3ccccn3
757036-L1	Lactose Monohydrate	05039PK	124556	13080	117500	0.174432	6.32982	OC[C@H]1O[C@@H](O[C@H]2[C@H](O)[C@@H](O)[C@@H](O)O[C@@H]2CO)[C@H](O)[C@@H](O)[C@H]1O
285935-L3	Ethylparaben	05038PK	151012	13785	142400	-1.79942	6.27607	CCOC(=O)c1ccc(O)cc1
131694-L3	Eugenol	05036PK	129006	14071.9	121800	0.640587	6.26988	COc1cc(CC=C)ccc1O
967084-L1	Ethylmorphine	05041PK	273819	3564.69	257000	-2.30436	6.22331	CCOc1ccc2C[C@@H]3[C@@H]4C=C[C@H](O)[C@@H]5Oc1c2[C@]45CCN3C
130065-L3	Alpha-tochopheryl Acetate	05035PK	124394	16178.8	117700	-0.0304113	6.1856	CC(C)CCCC(C)CCCC(C)CCCC1(C)CCc2c(C)c(OC(=O)C)c(C)c(C)c2O1
129968-L6	Acetazolamide	05035PK	124394	16178.8	117700	-0.907326	6.1856	CC(=O)Nc1nnc(s1)S(=O)(=O)N
131505-L4	Losartan, Losartan Potassium	05035PK	124394	16178.8	117700	-1.42959	6.1856	CCCCc1nc(Cl)c(CO)n1Cc2ccc(cc2)c3ccccc3c4nn[nH]n4
754229-L3	Calcidiol	05040PK	140462	13008.8	132600	-0.50358	6.1689	C[C@H](CCCC(C)(C)O)[C@H]1CC[C@H]2\C(=C\C=C/3\C[C@@H](O)CCC3=C)\CCC[C@]12C
285694-L1	Desoximetasone	05040PK	140462	13008.8	132600	-2.75717	6.1689	C[C@@H]1C[C@H]2[C@@H]3CCC4=CC(=O)C=C[C@]4(C)[C@@]3(F)[C@@H](O)C[C@]2(C)[C@H]1C(=O)CO
756785-L1	Benzonatate	05035PK	124394	16178.8	117800	-0.634934	6.09319	CCCCNc1ccc(cc1)C(=O)OCCOCCOCCOCCOCCOCCOCCOCCOCCOC
285636-L3	Valaciclovir	05037PK	144619	16934.4	136900	1.11922	6.04518	CC(C)[C@H](N)C(=O)OCCOCn1cnc2c(O)nc(N)nc12
285945-L1	Cefixime	05040PK	140462	13008.8	132800	-1.05179	6.01198	Nc1nc(cs1)\C(=N\OCC(=O)O)\C(=O)N[C@H]2[C@H]3SCC(=C(N3C2=O)C(=O)O)C=C
255646-L2	Chlortetracycline	05040PK	140462	13008.8	132800	-1.22205	6.01198	CN(C)[C@H]1[C@@H]2CC3C(=C(O)[C@]2(O)C(=C(C(=O)N)C1=O)O)C(=O)c4c(O)ccc(Cl)c4[C@@]3(C)O
130889-L5	Phenylephrine	05036PK	129006	14071.9	122100	-0.0742011	6.00886	CNC[C@H](O)c1cccc(O)c1
914997-L1	Aprepitant	05040PK	140462	13008.8	132900	0.11657	5.93352	C[C@@H](O[C@H]1OCCN(Cc2n[nH]c(O)n2)[C@H]1c3ccc(F)cc3)c4cc(cc(c4)C(F)(F)F)C(F)(F)F
130916-L3	Pseudoephedrine	05040PK	140462	13008.8	132900	-3.70258	5.93352	CN[C@@H](C)[C@@H](O)c1ccccc1
955200-L1	Lumefantrine	05041PK	273819	3564.69	257800	0.166244	5.92729	CCCCN(CCCC)CC(O)c1cc(Cl)cc2\C(=C/c3ccc(Cl)cc3)\c4cc(Cl)ccc4c12
735896-L2	Phylloquinone	05035PK	124394	16178.8	118000	0.00243141	5.90838	CC(C)CCC[C@@H](C)CCC[C@@H](C)CCC\C(=C\CC1=C(C)C(=O)c2ccccc2C1=O)\C
756768-L1	Finasteride	05035PK	124394	16178.8	118000	-0.367516	5.90838	CC(C)(C)NC(=O)[C@H]1CCC2C3CCC4NC(=O)C=C[C@]4(C)C3CC[C@]12C
131108-L2	Aceclidine Hydrochloride, Aceclidine	05037PK	144619	16934.4	137100	2.89319	5.88854	CC(=O)OC1CN2CCC1CC2
130986-L2	Cholecalciferol	05036PK	129006	14071.9	122300	-1.18082	5.83485	CC(C)CCCC(C)C1CCC2\C(=C\C=C/3\C[C@@H](O)CCC3=C)\CCCC12C
131100-L3	Protoporphyrin Ix	05039PK	124556	13080	118100	-0.0862952	5.79159	CC1=C(C=C)c2cc3[nH]c(cc4nc(cc5nc(cc1[nH]2)c(C)c5CCC(=O)O)c(CCC(=O)O)c4C)c(C=C)c3C
756853-L1	Prednisolone Sodium Phosphate	05037PK	144619	16934.4	137300	0.266349	5.73191	C[C@]12C[C@H](O)C3C(CCC4=CC(=O)C=C[C@]34C)C1CC[C@]2(O)C(=O)COP(=O)(O)O
735770-L2	Lufenuron	05039PK	124556	13080	118200	-0.630604	5.70189	FC(C(F)(F)F)C(F)(F)Oc1cc(Cl)c(NC(=O)NC(=O)c2c(F)cccc2F)cc1Cl
957557-L1	Dimetindene	05041PK	273819	3564.69	258600	0.119893	5.63128	CC(C1=C(CCN(C)C)Cc2ccccc12)c3ccccn3
957561-L1	Cetrorelix	05041PK	273819	3564.69	258600	-2.68199	5.63128	CC(C)C[C@H](NC(=O)[C@@H](CCCNC(=O)N)NC(=O)[C@H](Cc1ccc(O)cc1)NC(=O)[C@H](CO)NC(=O)[C@@H](Cc2cccnc2)NC(=O)[C@@H](Cc3ccc(Cl)cc3)NC(=O)[C@@H](Cc4ccc5ccccc5c4)NC(=O)C)C(=O)N[C@@H](CCCN=C(N)N)C(=O)N6CCC[C@H]6C(=O)N[C@H](C)C(=O)N
131662-L6	Mitotane	05035PK	124394	16178.8	118300	1.8322	5.63115	ClC(Cl)C(c1ccc(Cl)cc1)c2ccccc2Cl
131123-L6	Sulfadimethoxine	05035PK	124394	16178.8	118300	1.82475	5.63115	COc1cc(NS(=O)(=O)c2ccc(N)cc2)nc(OC)n1
957532-L1	Allylestrenol	05041PK	273819	3564.69	258700	-1.02304	5.59427	C[C@]12CC[C@H]3[C@@H](CCC4=CCCC[C@H]34)[C@@H]1CC[C@@]2(O)CC=C
756831-L1	Duloxetine	05037PK	144619	16934.4	137500	1.57818	5.57527	CNCC[C@H](Oc1cccc2ccccc12)c3cccs3
735759-L2	Cefuroxime Axetil	05037PK	144619	16934.4	137500	-0.503986	5.57527	CO\N=C(\C(=O)NC1C2SCC(=C(N2C1=O)C(=O)OC(C)OC(=O)C)COC(=O)N)/c3occc3
255788-L2	Vancomycin	05040PK	140462	13008.8	133400	-0.856753	5.54123	CN[C@H](CC(C)C)C(=O)N[C@@H]1[C@H](O)c2ccc(Oc3cc4cc(Oc5ccc(cc5Cl)[C@@H](O)[C@@H]6NC(=O)[C@H](NC(=O)[C@@H]4NC(=O)[C@H](CC(=O)N)NC1=O)c7ccc(O)c(c7)c8c(O)cc(O)cc8[C@H](NC6=O)C(=O)O)c3O[C@@H]9O[C@H](CO)[C@@H](O)[C@H](O)[C@H]9O[C@H]%10C[C@](C)(N)[C@H](O)[C@H](C)O%10)c(Cl)c2
131313-L4	Enoxacin	05037PK	144619	16934.4	137600	-1.91344	5.49695	CCN1C=C(C(=O)O)C(=O)c2cc(F)c(nc12)N3CCNCC3
756854-L1	Ipratropium Bromide	05038PK	151012	13785	143500	1.88845	5.47449	CC(C)[N+]1(C)[C@H]2CCC1C[C@@H](C2)OC(=O)C(CO)c3ccccc3
131274-L6	Vinpocetine	05038PK	151012	13785	143500	-0.0462188	5.47449	CCOC(=O)C1=C[C@]2(CC)CCCN3CCc4c([C@H]23)n1c5ccccc45
131169-L3	Cephradine	05035PK	124394	16178.8	118500	1.38788	5.44633	CC1=C(N2C(SC1)[C@H](NC(=O)[C@H](N)C3=CCC=CC3)C2=O)C(=O)O
130725-L3	Norgestrel, Levonorgestrel	05035PK	124394	16178.8	118500	0.313801	5.44633	CC[C@]12CCC3C(CCC4=CC(=O)CC[C@H]34)C1CC[C@@]2(O)C#C
131090-L4	Fenspiride	05035PK	124394	16178.8	118500	-2.7167	5.44633	O=C1NCC2(CCN(CCc3ccccc3)CC2)O1
757065-L1	Amlexanox	05039PK	124556	13080	118500	0.162984	5.43277	CC(C)c1ccc2Oc3nc(N)c(cc3C(=O)c2c1)C(=O)O
131223-L4	Ellagic Acid	05039PK	124556	13080	118500	0.306156	5.43277	Oc1cc2C(=O)Oc3c(O)c(O)cc4C(=O)Oc(c1O)c2c34
757063-L1	Fenaclon	05039PK	124556	13080	118500	-0.0339417	5.43277	ClCCC(=O)NCCc1ccccc1
286007-L2	Phenothiazine	05038PK	151012	13785	143600	0.971276	5.40161	N1c2ccccc2Sc3ccccc13
255700-L3	Guanfacine	05040PK	140462	13008.8	133600	-1.30458	5.38431	NC(=N)NC(=O)Cc1c(Cl)cccc1Cl
130007-L3	Carbenicillin	05035PK	124394	16178.8	118600	-0.10657	5.35393	CC1(C)S[C@@H]2[C@H](NC(=O)C(C(=O)O)c3ccccc3)C(=O)N2[C@H]1C(=O)O
735784-L2	Capobenic Acid	05037PK	144619	16934.4	137800	-2.61108	5.34032	COc1cc(cc(OC)c1OC)C(=O)NCCCCCC(=O)O
957565-L1	L-Methionine	05041PK	273819	3564.69	259400	-1.42486	5.33526	CSCC[C@H](N)C(=O)O
255714-L2	Clofazimine	05038PK	151012	13785	143700	-0.684209	5.32874	CC(C)\N=C/1\C(\C=C2C(=C1)N(c3ccc(Cl)cc3)c4ccccc4N2)=N\c5ccc(Cl)cc5
131118-L5	Pirenzepine	05038PK	151012	13785	143700	-0.953016	5.32874	CN1CCN(CC(=O)N2c3ccccc3C(=O)Nc4cccnc24)CC1
130041-L5	Trimethoprim	05036PK	129006	14071.9	122900	-2.47639	5.31281	COc1cc(Cc2cnc(N)nc2N)cc(OC)c1OC
255607-L4	Metformin	05035PK	124394	16178.8	118700	1.49741	5.26152	CN(C)C(=N)N=C(N)N
756929-L1	Tigecycline	05038PK	151012	13785	143800	0.460771	5.25587	CN(C)[C@H]1[C@@H]2C[C@@H]3Cc4c(cc(NC(=O)CNC(C)(C)C)c(O)c4C(=C3C(=O)C2C(=C(C(=O)N)C1=O)O)O)N(C)C
735884-L3	Tioconazole	05040PK	140462	13008.8	133800	-0.145212	5.22739	Clc1ccc(C(Cn2ccnc2)OCc3ccsc3Cl)c(Cl)c1
130758-L3	Cortisone Acetate	05036PK	129006	14071.9	123000	-1.54065	5.22581	CC(=O)OCC(=O)[C@@]1(O)CCC2C3CCC4=CC(=O)CC[C@]4(C)C3C(=O)C[C@]12C
756962-L1	Mangafodipir Trisodium	05038PK	151012	13785	143900	0.782601	5.183	Cc1nc(COP(=O)(O)O)cc2CN(CC(=O)O)CCN(CC(=O)O)Cc3cc(COP(=O)(O)O)nc(C)c3O[Mn]Oc12
756964-L1	Sodium Tetradecyl Sulfate	05039PK	124556	13080	118800	-1.82221	5.16366	CCCCC(CC)CCC(CC(C)C)OS(=O)(=O)O
285649-L1	Ethynodiol Diacetate	05040PK	140462	13008.8	133900	-0.133555	5.14893	CC(=O)O[C@H]1CC[C@@H]2[C@H]3CC[C@@]4(C)[C@@H](CC[C@@]4(OC(=O)C)C#C)[C@@H]3CCC2=C1
915030-L1	Levocabastine	05040PK	140462	13008.8	133900	-1.40516	5.14893	C[C@@H]1CN(CC[C@]1(C(=O)O)c2ccccc2)[C@@H]3CC[C@@](CC3)(C#N)c4ccc(F)cc4
285855-L3	Crotamiton	05035PK	124394	16178.8	118900	-1.32874	5.0767	CCN(C(=O)\C=C\C)c1ccccc1C
957633-L1	Magnesium Sulfate	05041PK	273819	3564.69	260100	-0.303874	5.07624	OS(=O)(=O)O
131122-L6	Sulfaphenazole	05039PK	124556	13080	118900	-0.0410263	5.07395	Nc1ccc(cc1)S(=O)(=O)Nc2ccnn2c3ccccc3
285977-L1	Benztropine	05040PK	140462	13008.8	134000	1.41049	5.07047	CN1[C@@H]2CCC1C[C@@H](C2)OC(c3ccccc3)c4ccccc4
957924-L1	Zanamivir	05041PK	273819	3564.69	260200	1.03716	5.03924	CC(=O)N[C@@H]1[C@@H](NC(=N)N)C=C(O[C@H]1[C@H](O)[C@H](O)CO)C(=O)O
915001-L1	Salmeterol	05040PK	140462	13008.8	134100	2.42098	4.99201	OCc1cc(ccc1O)C(O)CNCCCCCCOCCCCc2ccccc2
255879-L2	Halcinonide	05040PK	140462	13008.8	134100	-0.46761	4.99201	CC1(C)O[C@@H]2C[C@H]3[C@@H]4CCC5=CC(=O)CC[C@]5(C)[C@@]4(F)[C@@H](O)C[C@]3(C)[C@@]2(O1)C(=O)CCl
756770-L1	Nikethamide	05035PK	124394	16178.8	119000	-0.47289	4.98429	CCN(CC)C(=O)c1cccnc1
131600-L3	Coumophos	05039PK	124556	13080	119000	-0.192243	4.98425	CCOP(=S)(OCC)Oc1ccc2C(=C(Cl)C(=O)Oc2c1)C
756989-L1	Beta-naphthol	05039PK	124556	13080	119000	-4.49844	4.98425	Oc1ccc2ccccc2c1
957584-L1	Enoximone	05041PK	273819	3564.69	260400	-0.069274	4.96524	CSc1ccc(cc1)C(=O)c2[nH]c(O)nc2C
811668-L3	Palonosetron	05041PK	273819	3564.69	260500	-2.23846	4.92823	O=C1N(C[C@H]2CCCc3cccc1c23)[C@@H]4CN5CCC4CC5
285650-L1	Floxuridine	05040PK	140462	13008.8	134200	1.36187	4.91355	OC[C@H]1O[C@H](C[C@@H]1O)N2C=C(F)C(=O)NC2=O
130037-L6	Clofibric Acid	05039PK	124556	13080	119100	-2.2546	4.89454	CC(C)(Oc1ccc(Cl)cc1)C(=O)O
130707-L5	Tolnaftate	05035PK	124394	16178.8	119100	0.0444012	4.89188	CN(C(=S)Oc1ccc2ccccc2c1)c3cccc(C)c3
130668-L5	Doxepin	05041PK	273819	3564.69	260700	1.15966	4.85423	CN(C)CC\C=C/1\c2ccccc2COc3ccccc13
756718-L1	Tazobactam	05035PK	124394	16178.8	119200	-2.49343	4.79947	C[C@]1(Cn2ccnn2)C(N3C(CC3=O)S1(=O)=O)C(=O)O
131406-L7	Propafenone	05035PK	124394	16178.8	119200	-0.410608	4.79947	CCCNCC(O)COc1ccccc1C(=O)CCc2ccccc2
735532-L2	Sarafloxacin	05037PK	144619	16934.4	138500	-0.724457	4.79209	OC(=O)C1=CN(c2ccc(F)cc2)c3cc(N4CCNCC4)c(F)cc3C1=O
757074-L1	Gadoteridol	05037PK	144619	16934.4	138500	-1.89493	4.79209	CC(O)C[N+]12CC[N+]3(CC(=O)O)CC[N+]4(CC(=O)O)CC[N+](CC(=O)O)(CC1)[Gd+3]234
131381-L3	Amcinonide	05037PK	144619	16934.4	138500	-6.70699	4.79209	CC(=O)OCC(=O)[C@@]12OC3(CCCC3)O[C@@H]1CC4C5CCC6=CC(=O)C=C[C@]6(C)[C@@]5(F)[C@@H](O)C[C@]24C
756892-L1	Bisoctrizole	05038PK	151012	13785	144500	-1.87711	4.74577	CC(C)(C)CC(C)(C)c1cc(Cc2cc(cc(c2O)n3nc4ccccc4n3)C(C)(C)CC(C)(C)C)c(O)c(c1)n5nc6ccccc6n5
756735-L1	Dexlansoprazole	05035PK	124394	16178.8	119300	1.18499	4.70706	Cc1c(OCC(F)(F)F)ccnc1C[S@@](=O)c2nc3ccccc3[nH]2
757055-L1	Benzoclidine	05039PK	124556	13080	119400	-1.43108	4.62542	O=C(OC1CN2CCC1CC2)c3ccccc3
756942-L1	Tamsulosin Hydrchloride	05038PK	151012	13785	144700	-3.10097	4.60003	CCOc1ccccc1OCCNC(C)Cc2ccc(OC)c(c2)S(=O)(=O)N
255716-L3	Betaxolol	05040PK	140462	13008.8	134600	0.0612823	4.59971	CC(C)NCC(O)COc1ccc(CCOCC2CC2)cc1
285755-L1	Thymol	05040PK	140462	13008.8	134600	-3.33455	4.59971	CC(C)c1ccc(C)cc1O
131144-L4	Erythromycin Propionate	05037PK	144619	16934.4	138800	-0.0441064	4.55714	CC[C@H]1OC(=O)[C@H](C)[C@@H](O[C@H]2C[C@@](C)(OC)[C@@H](O)[C@H](C)O2)[C@H](C)[C@@H](O[C@@H]3O[C@H](C)C[C@@H]([C@H]3OC(=O)CC)N(C)C)[C@](C)(O)C[C@@H](C)C(=O)[C@H](C)[C@@H](O)[C@]1(C)O
255957-L4	Securinine	05039PK	124556	13080	119500	-0.534822	4.53572	O=C1O[C@@]23C[C@@H](C=CC2=C1)N4CCCC[C@H]34
131837-L3	Vinblastine Sulfate	05035PK	124394	16178.8	119500	-0.0272318	4.52225	CC[C@]1(O)CC2CN(CCc3c([nH]c4ccccc34)[C@@](C2)(C(=O)OC)c5cc6c(cc5OC)N(C)[C@H]7[C@](O)([C@H](OC(=O)C)[C@]8(CC)C=CCN9CC[C@]67[C@H]89)C(=O)OC)C1
756717-L1	Icosapent ethyl	05035PK	124394	16178.8	119500	-1.64801	4.52225	CCOC(=O)CCC\C=C/C\C=C/C\C=C/C\C=C/C\C=C/CC
129996-L4	Benzthiazide	05035PK	124394	16178.8	119500	-2.00621	4.52225	NS(=O)(=O)c1cc2c(NC(=NS2(=O)=O)CSCc3ccccc3)cc1Cl
915025-L1	Ceftazidime	05040PK	140462	13008.8	134700	1.87444	4.52125	CC(C)(O\N=C(/C(=O)N[C@H]1[C@H]2SCC(=C(N2C1=O)C(=O)O)C[n+]3ccccc3)\c4csc(N)n4)C(=O)O
154062-L3	Diphenidol	05040PK	140462	13008.8	134700	-0.619151	4.52125	OC(CCCN1CCCCC1)(c2ccccc2)c3ccccc3
967104-L1	Morphine	05041PK	273819	3564.69	261600	-1.11656	4.52121	CN1CC[C@]23[C@H]4Oc5c(O)ccc(C[C@@H]1[C@@H]2C=C[C@@H]4O)c35
130234-L3	Spiramycin	05037PK	144619	16934.4	138900	-0.541556	4.47882	CO[C@H]1[C@H](O)CC(=O)O[C@@H](C)C\C=C\C=C\[C@H](O[C@H]2CC[C@@H]([C@@H](C)O2)N(C)C)[C@H](C)C[C@H](CC=O)[C@@H]1O[C@@H]3O[C@H](C)[C@@H](O[C@H]4C[C@@](C)(O)[C@H](O)[C@H](C)O4)[C@@H]([C@H]3O)N(C)C
131498-L6	Fluoxetine Hydrochloride, Fluoxetine	05037PK	144619	16934.4	138900	-1.51788	4.47882	CNCCC(Oc1ccc(cc1)C(F)(F)F)c2ccccc2
129938-L4	Trimethobenzamide	05035PK	124394	16178.8	119600	0.761142	4.42984	COc1cc(cc(OC)c1OC)C(=O)NCc2ccc(OCCN(C)C)cc2
957548-L1	Adefovir Dipivoxil	05041PK	273819	3564.69	261900	-1.72881	4.4102	CC(C)(C)C(=O)OCOP(=O)(COCCn1cnc2c(N)ncnc12)OCOC(=O)C(C)(C)C
130223-L7	Capsaicin, NGX-4010	05037PK	144619	16934.4	139000	1.13321	4.4005	COc1cc(CNC(=O)CCCC\C=C\C(C)C)ccc1O
255751-L2	Doxorubicin	05040PK	140462	13008.8	134900	9.98601	4.36433	COc1cccc2C(=O)c3c(O)c4C[C@](O)(C[C@H](O[C@H]5C[C@H](N)[C@H](O)[C@H](C)O5)c4c(O)c3C(=O)c12)C(=O)CO
756864-L2	Aripiprazole	05040PK	140462	13008.8	134900	-3.88243	4.36433	Clc1cccc(N2CCN(CCCCOc3ccc4CCC(=O)Nc4c3)CC2)c1Cl
130030-L4	Chlorthalidone	05036PK	129006	14071.9	124000	0.358359	4.35575	NS(=O)(=O)c1cc(ccc1Cl)C2(O)NC(=O)c3ccccc23
285748-L2	Candesartan	05035PK	124394	16178.8	119700	-2.06606	4.33743	CCOc1nc2cccc(C(=O)O)c2n1Cc3ccc(cc3)c4ccccc4c5nn[nH]n5
131327-L5	Labetalol	05037PK	144619	16934.4	139100	-0.934787	4.32218	CC(CCc1ccccc1)NCC(O)c2ccc(O)c(c2)C(=O)N
131166-L3	Vitamin A	05037PK	144619	16934.4	139200	-0.863985	4.24386	C\C(=C/CO)\C=C\C=C(/C)\C=C\C1=C(C)CCCC1(C)C
131503-L3	Orlistat	05037PK	144619	16934.4	139300	-0.686276	4.16554	CCCCCCCCCCC[C@@H](C[C@H]1OC(=O)[C@H]1CCCCCC)OC(=O)[C@@H](CC(C)C)NC=O
735836-L2	Halothane	05038PK	151012	13785	145300	-1.19664	4.1628	FC(F)(F)C(Cl)Br
130610-L4	Acetarsol	05039PK	124556	13080	120000	0.319805	4.08719	CC(=O)Nc1cc(ccc1O)[As](=O)(O)O
129979-L9	(Â±)-p-aminoglutethimide, Aminoglutethimide	05041PK	273819	3564.69	263200	-2.49211	3.92917	CCC1(CCC(=O)NC1=O)c2ccc(N)cc2
285821-L1	Clobetasol Propionate	05040PK	140462	13008.8	135500	-1.33822	3.89357	CCC(=O)O[C@@]1([C@@H](C)C[C@H]2[C@@H]3CCC4=CC(=O)C=C[C@]4(C)[C@@]3(F)[C@@H](O)C[C@]12C)C(=O)CCl
254793-L3	Debrisoquin	05038PK	151012	13785	145700	-2.74086	3.87131	NC(=N)N1CCc2ccccc2C1
129889-L3	Beta-escin	05039PK	124556	13080	120300	0.10931	3.81808	C\C=C(\C)/C(=O)O[C@@H]1[C@H](OC(=O)C)[C@]2(CO)[C@H](O)C[C@]3(C)C(=CCC4[C@@]5(C)CC[C@H](O[C@@H]6O[C@@H]([C@@H](O[C@@H]7O[C@H](CO)[C@@H](O)[C@H](O)[C@H]7O)[C@H](O)[C@H]6O[C@@H]8O[C@H](CO)[C@@H](O)[C@H](O)[C@H]8O)C(=O)O)[C@](C)(CO)C5CC[C@@]34C)C2CC1(C)C
756957-L1	Trospium Chloride	05038PK	151012	13785	145800	-2.85184	3.79844	OC(C(=O)OC1CC2CCC(C1)[N+]23CCCC3)(c4ccccc4)c5ccccc5
756832-L1	Montelukast Sodium	05037PK	144619	16934.4	139900	0.410581	3.69564	CC(C)(O)c1ccccc1CC[C@@H](SC2(CC(=O)O)CC2)c3cccc(C=Cc4ccc5ccc(Cl)cc5n4)c3
757075-L1	Acamprosate Calcium	05037PK	144619	16934.4	139900	0.153823	3.69564	CC(=O)NCCCS(=O)(=O)[O-][Ca+2][O-]S(=O)(=O)CCCNC(=O)C
756737-L1	Flurofamide	05035PK	124394	16178.8	120400	-0.336656	3.69057	NP(=O)(N)NC(=O)c1ccc(F)cc1
254886-L3	Dobutamine	05040PK	140462	13008.8	135800	-0.0907244	3.65819	CC(CCc1ccc(O)cc1)NCCc2ccc(O)c(O)c2
957563-L1	Bentiromide	05041PK	273819	3564.69	264000	-0.143499	3.63316	OC(=O)c1ccc(NC(=O)[C@H](Cc2ccc(O)cc2)NC(=O)c3ccccc3)cc1
285644-L1	Amprenavir	05040PK	140462	13008.8	135900	-0.975987	3.57973	CC(C)CN(C[C@@H](O)[C@H](Cc1ccccc1)NC(=O)OC2CCOC2)S(=O)(=O)c3ccc(N)cc3
130029-L6	Chlorpropamide	05036PK	129006	14071.9	124900	0.734902	3.57269	CCCNC(=O)NS(=O)(=O)c1ccc(Cl)cc1
130672-L5	Etacrynic acid	05036PK	129006	14071.9	124900	-0.257828	3.57269	CCC(=C)C(=O)c1ccc(OCC(=O)O)c(Cl)c1Cl
130521-L3	Triamcinolone Diacetate	05036PK	129006	14071.9	124900	-1.06607	3.57269	CC(=O)OCC(=O)[C@@]1(O)[C@@H](CC2C3CCC4=CC(=O)C=C[C@]4(C)[C@@]3(F)[C@@H](O)C[C@]12C)OC(=O)C
131147-L3	Alpha-tochopherol	05035PK	124394	16178.8	120600	-0.290721	3.50575	CC(C)CCCC(C)CCCC(C)CCCC1(C)CCc2c(C)c(O)c(C)c(C)c2O1
735847-L2	Desonide	05038PK	151012	13785	146300	-0.850143	3.43408	CC1(C)O[C@@H]2CC3C4CCC5=CC(=O)C=C[C@]5(C)C4[C@@H](O)C[C@]3(C)[C@@]2(O1)C(=O)CO
131788-L4	Mitomycin C, Mitomycin	05035PK	124394	16178.8	120700	-1.19446	3.41334	CO[C@@]12[C@@H]3NC3CN1C4=C([C@@H]2COC(=O)N)C(=O)C(=N)C(=C4O)C
957619-L1	Bevantolol	05041PK	273819	3564.69	264600	-1.20424	3.41114	COc1ccc(CCNCC(O)COc2cccc(C)c2)cc1OC
131077-L3	Glafenine	05039PK	124556	13080	120800	0.542107	3.36955	OCC(O)COC(=O)c1ccccc1Nc2ccnc3cc(Cl)ccc23
254935-L3	S-(-)-carbidopa, Carbidopa	05039PK	124556	13080	120800	-1.05191	3.36955	C[C@@](Cc1ccc(O)c(O)c1)(NN)C(=O)O
757021-L1	Proxyphylline	05039PK	124556	13080	120800	-3.33137	3.36955	CC(O)Cn1cnc2N(C)C(=O)N(C)C(=O)c12
756948-L1	Saxagliptin	05038PK	151012	13785	146400	-1.53174	3.36121	N[C@H](C(=O)N1[C@@H](C[C@@H]2C[C@H]12)C#N)[C@@]34CC5CC(C[C@](O)(C5)C3)C4
915010-L1	Fulvestrant	05040PK	140462	13008.8	136200	-2.10891	3.34435	C[C@]12CC[C@H]3[C@@H]([C@H](CCCCCCCCCS(=O)CCCC(F)(F)C(F)(F)F)Cc4cc(O)ccc34)[C@@H]1CC[C@@H]2O
957569-L1	L-Threonine	05041PK	273819	3564.69	264800	-0.505841	3.33714	C[C@@H](O)[C@H](N)C(=O)O
130729-L2	Oxacillin Sodium	05035PK	124394	16178.8	120800	-0.73032	3.32094	Cc1onc(c2ccccc2)c1C(=O)NC3[C@H]4SC(C)(C)[C@@H](N4C3=O)C(=O)O
131364-L7	Pentoxifylline	05035PK	124394	16178.8	120800	-2.21692	3.32094	CN1C(=O)N(CCCCC(=O)C)C(=O)c2c1ncn2C
130169-L5	(Â±)-gamma-vinyl Gaba, Vigabatrin	05037PK	144619	16934.4	140400	0.0372033	3.30405	NC(CCC(=O)O)C=C
131161-L5	Tolfenamic Acid	05039PK	124556	13080	120900	-0.0434278	3.27985	Cc1c(Cl)cccc1Nc2ccccc2C(=O)O
255609-L2	Idoxuridine	05040PK	140462	13008.8	136300	-0.0612823	3.26589	OC[C@H]1O[C@H](C[C@@H]1O)N2C=C(I)C(=O)NC2=O
255807-L4	Mesoridazine	05040PK	140462	13008.8	136300	-0.0822648	3.26589	CN1CCCCC1CCN2c3ccccc3Sc4ccc(cc24)S(=O)C
756713-L1	Piroctone Olamine	05037PK	144619	16934.4	140500	-1.33162	3.22573	CC(CC1=CC(=CC(=O)N1O)C)CC(C)(C)C
286016-L1	Granisetron	05040PK	140462	13008.8	136400	-0.598235	3.18743	CN1[C@H]2CCCC1C[C@H](C2)NC(=O)c3nn(C)c4ccccc34
756775-L1	Acesulfame Potassium	05035PK	124394	16178.8	121000	0.610171	3.13612	CC1=CC(=O)NS(=O)(=O)O1
130145-L4	Choline	05035PK	124394	16178.8	121000	-0.346157	3.13612	C[N+](C)(C)CCO
131762-L4	Ramipril	05038PK	151012	13785	146800	0.0961239	3.06972	CCOC(=O)[C@H](CCc1ccccc1)N[C@@H](C)C(=O)N2[C@H]3CCC[C@H]3C[C@H]2C(=O)O
811696-L3	Tizanidine	05040PK	140462	13008.8	136700	0.231474	2.95205	Clc1ccc2nsnc2c1NC3=NCCN3
130013-L3	Cefapirin	05035PK	124394	16178.8	121200	-1.22251	2.9513	CC(=O)OCC1=C(N2[C@H](SC1)[C@H](NC(=O)CSc3ccncc3)C2=O)C(=O)O
131442-L3	Cytisine	05039PK	124556	13080	121300	-1.82057	2.92103	O=C1C=CC=C2C3CNC[C@@H](C3)CN12
255228-L6	Rolipram	05037PK	144619	16934.4	140900	-0.59281	2.91246	COc1ccc(cc1OC2CCCC2)C3CNC(=O)C3
285918-L2	7-hydroxy-4-methyl-2H-chromen-2-one	05035PK	124394	16178.8	121300	-1.5316	2.85889	CC1=CC(=O)Oc2cc(O)ccc12
131139-L5	Atropine	05035PK	124394	16178.8	121300	-3.24234	2.85889	CN1C2CCC1CC(C2)OC(=O)C(CO)c3ccccc3
130793-L4	3-acetamidophenol	05039PK	124556	13080	121400	-0.172831	2.83132	CC(=O)Nc1cccc(O)c1
957971-L1	Treprostinil	05041PK	273819	3564.69	266200	-2.78453	2.81911	CCCCC[C@H](O)CC[C@H]1[C@H](O)C[C@@H]2Cc3c(C[C@H]12)cccc3OCC(=O)O
285903-L1	Ibudilast	05040PK	140462	13008.8	136900	-2.34338	2.79513	CC(C)C(=O)c1c(nn2ccccc12)C(C)C
130110-L8	Tolbutamide	05036PK	129006	14071.9	125800	2.23957	2.78964	CCCCNC(=O)NS(=O)(=O)c1ccc(C)cc1
130033-L4	Cinoxacin	05036PK	129006	14071.9	125800	0.0115392	2.78964	CCN1N=C(C(=O)O)C(=O)c2cc3OCOc3cc12
130172-L8	Loperamide	05035PK	124394	16178.8	121400	-0.959096	2.76648	CN(C)C(=O)C(CCN1CCC(O)(CC1)c2ccc(Cl)cc2)(c3ccccc3)c4ccccc4
99068-L5	Metronidazole	05035PK	124394	16178.8	121400	-1.57742	2.76648	Cc1ncc([N+](=O)[O-])n1CCO
130197-L4	Melatonin	05040PK	140462	13008.8	137000	-0.266778	2.71667	COc1ccc2[nH]cc(CCNC(=O)C)c2c1
131237-L5	5-azacytidine, Azacitidine	05038PK	151012	13785	147300	1.80594	2.70536	NC1=NC(=O)N(C=N1)[C@@H]2O[C@H](CO)[C@@H](O)[C@H]2O
756742-L1	Capecitabine	05035PK	124394	16178.8	121500	2.04025	2.67407	CCCCCOC(=O)NC1=NC(=O)N(C=C1F)C2O[C@H](C)[C@@H](O)[C@H]2O
957972-L1	Carboprost	05041PK	273819	3564.69	266600	-3.45373	2.6711	CCCCCC(C)(O)\C=C\[C@H]1[C@@H](O)C[C@@H](O)[C@H]1C\C=C/CCCC(=O)O
735530-L2	Troxerutin	05039PK	124556	13080	121600	-0.0614393	2.65191	C[C@@H]1O[C@@H](OC[C@H]2OC(OC3=C(Oc4cc(OCCO)cc(O)c4C3=O)c5ccc(OCCO)c(OCCO)c5)[C@H](O)[C@@H](O)[C@@H]2O)[C@H](O)[C@H](O)[C@H]1O
130947-L5	Sulfinpyrazone	05036PK	129006	14071.9	126000	-0.261722	2.61562	O=C1C(CCS(=O)c2ccccc2)C(=O)N(N1c3ccccc3)c4ccccc4
131220-L4	(Â±)-p-chlorophenylalanine, Fenclonine	05039PK	124556	13080	121700	1.13953	2.5622	NC(Cc1ccc(Cl)cc1)C(=O)O
957578-L1	Methotrimeprazine	05041PK	273819	3564.69	267000	-2.01785	2.52309	COc1ccc2Sc3ccccc3N(C[C@H](C)CN(C)C)c2c1
130141-L8	Glibenclamide, Glyburide	05036PK	129006	14071.9	126200	3.51575	2.44161	COc1ccc(Cl)cc1C(=O)NCCc2ccc(cc2)S(=O)(=O)NC(=O)NC3CCCCC3
131082-L5	Etodolac	05036PK	129006	14071.9	126200	0.840434	2.44161	CCc1cccc2c3CCOC(CC)(CC(=O)O)c3[nH]c12
756745-L1	Gefitinib	05035PK	124394	16178.8	121800	1.47493	2.39685	COc1cc2ncnc(Nc3ccc(F)c(Cl)c3)c2cc1OCCCN4CCOCC4
130414-L5	Tolazoline, Priscoline	05036PK	129006	14071.9	126300	2.65741	2.3546	C(C1=NCCN1)c2ccccc2
735850-L4	Dexpropranolol Hydrochloride	05036PK	129006	14071.9	126300	-4.65538	2.3546	CC(C)NC[C@H](O)COc1cccc2ccccc12
286014-L1	Cholic Acid	05040PK	140462	13008.8	137500	-1.8779	2.32437	C[C@H](CCC(=O)O)[C@H]1CC[C@H]2[C@@H]3[C@H](O)C[C@@H]4C[C@H](O)CC[C@]4(C)[C@H]3C[C@H](O)[C@]12C
130798-L5	Disulfiram	05039PK	124556	13080	122000	-0.326529	2.29309	CCN(CC)C(=S)SSC(=S)N(CC)CC
131114-L3	Nicergoline	05037PK	144619	16934.4	141700	-0.0167995	2.28591	CO[C@]12C[C@@H](COC(=O)c3cncc(Br)c3)CN(C)[C@@H]1Cc4cn(C)c5cccc2c45
285662-L1	Levonorgestrel	05040PK	140462	13008.8	137600	-0.205495	2.24591	CC[C@]12CC[C@H]3[C@@H](CCC4=CC(=O)CC[C@H]34)[C@@H]1CC[C@@]2(O)C#C
735522-L2	Chromocarb	05039PK	124556	13080	122100	-2.66607	2.20338	OC(=O)C1=CC(=O)c2ccccc2O1
285797-L3	Pantoprazole, Pantoprazole Sodium Salt	05035PK	124394	16178.8	122100	-0.233789	2.11962	COc1ccnc(CS(=O)c2nc3cc(OC(F)F)ccc3[nH]2)c1OC
285744-L1	Tris	05040PK	140462	13008.8	137800	-4.56819	2.08899	NC(CO)(CO)CO
967101-L1	Pivmecillinam	05041PK	273819	3564.69	268200	1.07269	2.07906	CC(C)(C)C(=O)OCOC(=O)[C@@H]1N2[C@H](SC1(C)C)[C@H](\N=C\N3CCCCCC3)C2=O
957567-L1	L-Phenylalanine	05041PK	273819	3564.69	268200	-1.26666	2.07906	N[C@@H](Cc1ccccc1)C(=O)O
285641-L3	Bifonazole	05037PK	144619	16934.4	142000	-0.786463	2.05096	c1ccc(cc1)C(c2ccc(cc2)c3ccccc3)n4ccnc4
131131-L6	Spiperone Hydrochloride, Spiperone	05037PK	144619	16934.4	142000	-1.24591	2.05096	Fc1ccc(cc1)C(=O)CCCN2CCC3(CC2)N(CNC3=O)c4ccccc4
756736-L1	Ibandronate	05035PK	124394	16178.8	122200	-0.00721941	2.02721	CCCCCN(C)CCC(O)(P(=O)(O)O)P(=O)(O)O
131326-L4	Isoxicam	05037PK	144619	16934.4	142100	-1.25716	1.97264	CN1C(=C(O)c2ccccc2S1(=O)=O)C(=O)Nc3cc(C)on3
957944-L1	Cisapride	05041PK	273819	3564.69	268600	-3.66713	1.93105	CO[C@H]1CN(CCCOc2ccc(F)cc2)CC[C@H]1NC(=O)c3cc(Cl)c(N)cc3OC
130121-L3	Ascorbic Acid	05037PK	144619	16934.4	142200	-3.86145	1.89432	OCC(O)[C@H]1OC(=C(O)C1=O)O
914998-L1	Cabergoline	05040PK	140462	13008.8	138200	-1.10142	1.77515	CCNC(=O)N(CCCN(C)C)C(=O)[C@@H]1C[C@H]2[C@@H](Cc3c[nH]c4cccc2c34)N(CC=C)C1
756996-L1	Oltipraz	05039PK	124556	13080	122600	1.58485	1.75486	CC1=C(SSC1=S)c2cnccn2
285828-L2	Irsogladine Maleate	05039PK	124556	13080	122600	-4.00865	1.75486	Nc1nc(N)nc(n1)c2cc(Cl)ccc2Cl
735884-L2	Tioconazole	05037PK	144619	16934.4	142400	-5.35172	1.73768	Clc1ccc(C(Cn2ccnc2)OCc3ccsc3Cl)c(Cl)c1
34751-L3	Ethacridine Lactate	05039PK	124556	13080	122700	3.26161	1.66515	CCOc1ccc2nc3cc(N)ccc3c(N)c2c1
914996-L1	Calcipotriol	05040PK	140462	13008.8	138400	0.471607	1.61823	C[C@H](\C=C\[C@@H](O)C1CC1)[C@H]2CC[C@H]3\C(=C\C=C/4\C[C@@H](O)C[C@H](O)C4=C)\CCC[C@]23C
756993-L4	Amisulpride	05040PK	140462	13008.8	138400	-1.1627	1.61823	CCN1CCCC1CNC(=O)c2cc(c(N)cc2OC)S(=O)(=O)CC
735564-L2	Octodrine	05035PK	124394	16178.8	122700	0.213627	1.56517	CC(C)CCCC(C)N
131265-L2	Azlocillin Sodium	05035PK	124394	16178.8	122700	0.00721941	1.56517	CC1(C)S[C@@H]2[C@H](NC(=O)[C@H](NC(=O)N3CCNC3=O)c4ccccc4)C(=O)N2C1C(=O)O
303566-L2	Piconol	05039PK	124556	13080	122900	-0.946566	1.48574	OCc1ccccn1
131029-L3	Testosterone	05035PK	124394	16178.8	122800	-0.951428	1.47276	C[C@]12CCC3C(CCC4=CC(=O)CC[C@]34C)C1CC[C@@H]2O
130032-L5	Ciclopirox	05038PK	151012	13785	149000	-1.50174	1.46654	CC1=CC(=O)N(O)C(=C1)C2CCCCC2
131357-L4	Exalamide	05039PK	124556	13080	123000	-0.179915	1.39604	CCCCCCOc1ccccc1C(=O)N
285712-L1	Dextropropoxyphene	05040PK	140462	13008.8	138700	-3.43247	1.38285	CCC(=O)O[C@@](Cc1ccccc1)([C@H](C)CN(C)C)c2ccccc2
131680-L3	Moxifloxacin Hydrochloride	05037PK	144619	16934.4	143000	-2.79813	1.26777	COc1c(CN2CC[C@@H]3CCCN[C@@H]3C2)c(F)cc4C(=O)C(=CN(C5CC5)c14)C(=O)O
957562-L1	Decitabine	05041PK	273819	3564.69	270500	-1.10349	1.22801	NC1=NC(=O)N(C=N1)[C@H]2C[C@H](O)[C@@H](CO)O2
285984-L1	Ketamine	05040PK	140462	13008.8	139000	-3.54604	1.14748	CNC1(CCCCC1=O)c2ccccc2Cl
130963-L3	Thyroxine, Levothyroxine	05036PK	129006	14071.9	127700	-2.06398	1.13652	N[C@@H](Cc1cc(I)c(Oc2cc(I)c(O)c(I)c2)c(I)c1)C(=O)O
129943-L4	Sulfachlorpyridazine	05035PK	124394	16178.8	123200	1.09754	1.10313	Nc1ccc(cc1)S(=O)(=O)Nc2ccc(Cl)nn2
756856-L1	Enalaprilat	05038PK	151012	13785	149500	-1.48655	1.10218	C[C@H](N[C@@H](CCc1ccccc1)C(=O)O)C(=O)N2CCC[C@H]2C(=O)O
255694-L2	Phenylpropanolamine	05040PK	140462	13008.8	139100	-0.861615	1.06902	CC(N)C(O)c1ccccc1
285852-L1	Acarbose	05040PK	140462	13008.8	139100	-1.9214	1.06902	C[C@H]1O[C@H](O[C@H]2[C@H](O)[C@@H](O)[C@@H](O[C@H]3[C@H](O)[C@@H](O)[C@H](O)O[C@@H]3CO)O[C@@H]2CO)[C@H](O)[C@@H](O)C1N[C@H]4C=C(CO)[C@@H](O)[C@H](O)[C@H]4O
130109-L9	Pimozide	05035PK	124394	16178.8	123300	-1.58273	1.01072	Oc1nc2ccccc2n1C3CCN(CCCC(c4ccc(F)cc4)c5ccc(F)cc5)CC3
518631-L6	Pefloxacin	05040PK	140462	13008.8	139200	0.0399667	0.990555	CCN1C=C(C(=O)O)C(=O)c2cc(F)c(cc12)N3CCN(C)CC3
756858-L1	Bephenium Hydroxynapthoate	05038PK	151012	13785	149800	-0.543341	0.883569	C[N+](C)(CCOc1ccccc1)Cc2ccccc2
285879-L3	Telmisartan	05038PK	151012	13785	149800	-0.914736	0.883569	CCCc1nc2c(C)cc(cc2n1Cc3ccc(cc3)c4ccccc4C(=O)O)c5nc6ccccc6n5C
957939-L1	Desmopressin	05041PK	273819	3564.69	271500	-2.97375	0.857989	NC(=O)CC[C@@H]1NC(=O)[C@H](Cc2ccccc2)NC(=O)[C@H](Cc3ccc(O)cc3)NC(=O)CCSSC[C@H](NC(=O)[C@H](CC(=O)N)NC1=O)C(=O)N4CCC[C@H]4C(=O)N[C@@H](CCCN=C(N)N)C(=O)NCC(=O)N
285996-L3	Modafinil	05038PK	151012	13785	149900	1.17163	0.810698	NC(=O)CS(=O)C(c1ccccc1)c2ccccc2
130813-L3	Ethinyl Estradiol	05036PK	129006	14071.9	128100	-0.873765	0.788493	C[C@]12CCC3C(CCc4cc(O)ccc34)C1CC[C@@]2(O)C#C
756841-L2	Methysergide Maleate	05040PK	140462	13008.8	139500	-0.406994	0.755176	CC[C@@H](CO)NC(=O)[C@H]1CN(C)[C@@H]2Cc3cn(C)c4cccc(C2=C1)c34
131189-L3	Folic Acid	05040PK	140462	13008.8	139500	-0.598501	0.755176	Nc1nc(O)c2nc(CNc3ccc(cc3)C(=O)N[C@@H](CCC(=O)O)C(=O)O)cnc2n1
756750-L4	Lofexidine	05040PK	140462	13008.8	139500	-0.676103	0.755176	CC(Oc1c(Cl)cccc1Cl)C2=NCCN2
756947-L1	Carbarsone	05038PK	151012	13785	150100	0.955397	0.664954	NC(=O)Nc1ccc(cc1)[As](=O)(O)O
131759-L3	2,6-di-t-butyl-4-methylphenol, Butylated Hydroxytoluene	05039PK	124556	13080	123900	-0.212096	0.58869	Cc1cc(c(O)c(c1)C(C)(C)C)C(C)(C)C
915019-L1	Dolasetron	05040PK	140462	13008.8	139800	-2.0423	0.519796	O=C(O[C@@H]1C[C@@H]2C[C@H]3C[C@@H](C1)N2CC3=O)c4c[nH]c5ccccc45
285914-L1	Scopolamine	05040PK	140462	13008.8	139800	-2.89792	0.519796	CN1C2C[C@@H](CC1[C@H]3O[C@@H]23)OC(=O)[C@H](CO)c4ccccc4
130077-L3	Suxibuzone	05039PK	124556	13080	124000	-1.04239	0.498985	CCCCC1(COC(=O)CCC(=O)O)C(=O)N(N(C1=O)c2ccccc2)c3ccccc3
285615-L2	Metyrapone	05039PK	124556	13080	124100	-0.485751	0.40928	CC(C)(C(=O)c1cccnc1)c2cccnc2
735848-L2	Desoxymetasone	05037PK	144619	16934.4	144100	-0.15144	0.406275	C[C@@H]1CC2C3CCC4=CC(=O)C=C[C@]4(C)[C@@]3(F)[C@@H](O)C[C@]2(C)[C@H]1C(=O)CO
129908-L5	Arecoline	05035PK	124394	16178.8	124000	-0.812838	0.363859	COC(=O)C1=CCCN(C)C1
967129-L2	Everolimus	05041PK	273819	3564.69	272900	0.588446	0.339958	CO[C@@H]1C[C@H](C[C@H](C)[C@@H]2CC(=O)[C@H](C)\C=C(/C)\[C@@H](O)[C@@H](OC)C(=O)[C@H](C)C[C@H](C)\C=C\C=C\C=C(/C)\[C@H](C[C@@H]3CC[C@@H](C)[C@@](O)(O3)C(=O)C(=O)N4CCCC[C@H]4C(=O)O2)OC)CC[C@H]1OCCO
756740-L1	Sulisobenzone	05035PK	124394	16178.8	124100	-1.70632	0.27145	COc1cc(O)cc(C(=O)c2ccccc2)c1S(=O)(=O)O
130776-L2	Dexamethasone Sodium Phosphate	05036PK	129006	14071.9	128700	-3.96052	0.266456	C[C@@H]1CC2C3CCC4=CC(=O)C=C[C@]4(C)[C@@]3(F)[C@@H](O)C[C@]2(C)[C@@]1(O)C(=O)COP(=O)(O)O
735713-L2	D-lactitol Monohydrate	05037PK	144619	16934.4	144300	-3.2921	0.249639	OC[C@@H](O)C(O[C@@H]1O[C@H](CO)[C@H](O)[C@H](O)[C@H]1O)[C@H](O)[C@@H](O)CO
129912-L2	Hydroquinidine	05039PK	124556	13080	124300	0.0567563	0.22987	CC[C@H]1CN2CCC1C[C@@H]2[C@@H](O)c3ccnc4ccc(OC)cc34
757064-L1	Nicopholine	05039PK	124556	13080	124300	-0.670629	0.22987	O=C(N1CCOCC1)c2cccnc2
757035-L1	Rimantadine	05039PK	124556	13080	124400	-0.820925	0.140164	CC(N)C12CC3CC(CC(C3)C1)C2
757045-L1	Acipimox	05039PK	124556	13080	124400	-1.74824	0.140164	Cc1cnc(c[n+]1[O-])C(=O)O
129972-L6	Allopurinol	05035PK	124394	16178.8	124300	-3.87712	0.0866331	Oc1ncnc2[nH]ncc12
129971-L5	Acetylcysteine	05035PK	124394	16178.8	124300	-0.0352741	0.0866331	CC(=O)N[C@@H](CS)C(=O)O
957599-L1	Clofedanol	05041PK	273819	3564.69	273600	-0.715835	0.0809424	CN(C)CCC(O)(c1ccccc1)c2ccccc2Cl
131355-L3	D-phenylalanine	05039PK	124556	13080	124500	-0.239193	0.0504592	N[C@H](Cc1ccccc1)C(=O)O
131324-L6	Hycanthone	05037PK	144619	16934.4	144600	0.017105	0.0146846	CCN(CC)CCNc1ccc(CO)c2Sc3ccccc3C(=O)c12
130674-L3	Eucatropine Hydrochloride	05036PK	129006	14071.9	129000	-2.42181	0.00543789	CC1C(CCC(C)(C)N1C)OC(=O)C(O)c2ccccc2
130719-L2	Phenoxymethylpenicillin	05036PK	129006	14071.9	129000	-2.89827	0.00543789	CC1(C)S[C@@H]2[C@H](NC(=O)COc3ccccc3)C(=O)N2[C@H]1C(=O)O
957568-L1	L-Cystine	05041PK	273819	3564.69	274000	-0.35217	-0.0670665	N[C@@H](CSSC[C@H](N)C(=O)O)C(=O)O
131372-L4	Gaboxadol	05039PK	124556	13080	124700	-0.772134	-0.128951	Oc1noc2CNCCc12
285857-L2	Lincomycin	05041PK	273819	3564.69	274300	-5.24092	-0.178073	CCC[C@@H]1C[C@H](N(C)C1)C(=O)N[C@H]([C@@H](C)O)[C@H]2O[C@H](SC)[C@H](O)[C@@H](O)[C@H]2O
757037-L1	Anisodamine Hydrobromide	05039PK	124556	13080	124800	-2.57421	-0.218656	CN1C2C[C@@H](C[C@@H]1[C@@H](O)C2)OC(=O)[C@H](CO)c3ccccc3
756859-L1	Glycopyrrolate	05038PK	151012	13785	151400	-0.462699	-0.282378	C[N+]1(C)CCC(C1)OC(=O)C(O)(C2CCCC2)c3ccccc3
285779-L3	Oxaliplatin	05040PK	140462	13008.8	140900	-2.44663	-0.343262	O=C1O[Pt]2(N[C@@H]3CCCC[C@H]3N2)OC1=O
131784-L2	Thiamylal	05038PK	151012	13785	151500	0.45113	-0.355249	CCCC(C)C1(CC=C)C(=O)NC(=S)NC1=O
131262-L3	Gluconolactone	05035PK	124394	16178.8	124800	0.00243141	-0.37541	OC[C@@H]1OC(=O)[C@@H](O)[C@H](O)[C@H]1O
129939-L3	Rofecoxib	05037PK	144619	16934.4	145100	-2.03855	-0.376906	CS(=O)(=O)c1ccc(cc1)C2=C(C(=O)OC2)c3ccccc3
735838-L2	Benurestat	05037PK	144619	16934.4	145200	-0.668744	-0.455224	ONC(=O)CNC(=O)c1ccc(Cl)cc1
130881-L5	Niacin	05035PK	124394	16178.8	124900	-2.1154	-0.467819	OC(=O)c1cccnc1
255968-L3	Fluvastatin	05040PK	140462	13008.8	141200	-0.277435	-0.578641	CC(C)n1c(\C=C\[C@@H](O)C[C@@H](O)CC(=O)O)c(c2ccc(F)cc2)c3ccccc13
756779-L2	Imiquimod	05040PK	140462	13008.8	141200	-2.98085	-0.578641	CC(C)Cn1cnc2c(N)nc3ccccc3c12
756956-L1	Arsenic Trioxide	05038PK	151012	13785	151900	-1.70692	-0.646736	O1[As]2O[As]3O[As](O[As]1O3)O2
756781-L1	Pravastatin Sodium	05035PK	124394	16178.8	125100	-3.59205	-0.652636	CCC(C)C(=O)O[C@H]1C[C@H](O)C=C2C=C[C@H](C)[C@H](CC[C@@H](O)C[C@@H](O)CC(=O)O)C12
285796-L1	Formoterol	05040PK	140462	13008.8	141300	-1.29692	-0.657101	COc1ccc(C[C@H](C)NC[C@H](O)c2ccc(O)c(NC=O)c2)cc1
735563-L2	Ajmaline	05039PK	124556	13080	125300	-0.0273775	-0.667182	CC[C@H]1C2CC3[C@@H]4N(C)c5ccccc5[C@]46C[C@@H](C2C6O)N3[C@@H]1O
285911-L3	Fexofenadine	05037PK	144619	16934.4	145600	-2.22621	-0.768497	CC(C)(C(=O)O)c1ccc(cc1)C(O)CCCN2CCC(CC2)C(O)(c3ccccc3)c4ccccc4
957572-L1	L-Alanine, D-Alanine	05041PK	273819	3564.69	275900	-2.7749	-0.770109	C[C@H](N)C(=O)O
130981-L2	Canrenoic Acid, Potassium Salt	05036PK	129006	14071.9	130000	-0.758159	-0.864624	C[C@]12CCC(=O)C=C1C=CC3C2CC[C@@]4(C)C3CC[C@@]4(O)CCC(=O)O
756877-L1	Paramethadione	05038PK	151012	13785	152200	-1.30371	-0.865351	CCC1(C)OC(=O)N(C)C1=O
915005-L1	Remoxipride	05040PK	140462	13008.8	141700	-2.45209	-0.97094	CCN1CCC[C@H]1CNC(=O)c2c(OC)ccc(Br)c2OC
130288-L5	Hexetidine	05039PK	124556	13080	125700	-1.23315	-1.026	CCCCC(CC)CN1CN(CC(CC)CCCC)CC(C)(N)C1
735592-L3	Zidovudine	05040PK	140462	13008.8	141800	-1.48443	-1.0494	CC1=CN([C@H]2C[C@H](N=[N+]=[N-])[C@@H](CO)O2)C(=O)NC1=O
285868-L2	Monobenzone	05038PK	151012	13785	152500	0.438313	-1.08397	Oc1ccc(OCc2ccccc2)cc1
756963-L1	Ethanolamine Oleate	05038PK	151012	13785	152500	-0.558879	-1.08397	CCCCCCCCC=CCCCCCCCC(=O)O
131115-L6	Nicardipine	05038PK	151012	13785	152500	-0.569938	-1.08397	CO\C(=C/1\C(C(=C(C)N=C1C)C(=O)OCCN(C)Cc2ccccc2)c3cccc(c3)[N+](=O)[O-])\O
285678-L1	Octreotide	05040PK	140462	13008.8	141900	-1.48643	-1.12786	C[C@@H](O)[C@@H](CO)NC(=O)[C@@H]1CSSC[C@H](NC(=O)[C@H](N)Cc2ccccc2)C(=O)N[C@@H](Cc3ccccc3)C(=O)N[C@H](Cc4c[nH]c5ccccc45)C(=O)N[C@@H](CCCCN)C(=O)N[C@@H]([C@@H](C)O)C(=O)N1
915000-L1	Miglustat	05040PK	140462	13008.8	142000	-0.8796	-1.20632	CCCCN1C[C@H](O)[C@@H](O)[C@H](O)[C@H]1CO
130412-L6	Chlortetracycline, Chlortetracycline Hydrochloride	05036PK	129006	14071.9	130400	-0.492507	-1.21265	CN(C)[C@H]1[C@@H]2C[C@H]3C(=C(O)[C@]2(O)C(=C(C(=O)N)C1=O)O)C(=O)c4c(O)ccc(Cl)c4[C@@]3(C)O
957627-L1	L-Tyrosine	05041PK	273819	3564.69	277400	-1.10703	-1.32514	N[C@@H](Cc1ccc(O)cc1)C(=O)O
957632-L1	Dodecyl Sulfate	05041PK	273819	3564.69	277800	-2.13028	-1.47315	CCCCCCCCCCCCOS(=O)(=O)O
130156-L6	Cyclosporin A, Cyclosporine	05037PK	144619	16934.4	146500	-3.31348	-1.47336	CCC1NC(=O)C(C(O)C(C)C\C=C\C)N(C)C(=O)C(C(C)C)N(C)C(=O)C(CC(C)C)N(C)C(=O)C(CC(C)C)N(C)C(=O)C(C)NC(=O)C(C)NC(=O)C(CC(C)C)N(C)C(=O)C(NC(=O)C(CC(C)C)N(C)C(=O)CN(C)C1=O)C(C)C
131083-L4	Fenoterol	05036PK	129006	14071.9	130700	-0.509012	-1.47367	CC(Cc1ccc(O)cc1)NCC(O)c2cc(O)cc(O)c2
756893-L1	Ractopamine Hydrochloride	05038PK	151012	13785	153100	-2.81283	-1.5212	CC(CCc1ccc(O)cc1)NCC(O)c2ccc(O)cc2
959913-L1	Vapreotide	05041PK	273819	3564.69	278100	0.605376	-1.58416	CC(C)C1NC(=O)C(CCCCN)NC(=O)C(Cc2c[nH]c3ccccc23)NC(=O)C(Cc4ccc(O)cc4)NC(=O)C(CSSCC(NC1=O)C(=O)NC(Cc5c[nH]c6ccccc56)C(=O)N)NC(=O)C(N)Cc7ccccc7
130681-L5	Phenelzine	05038PK	151012	13785	153200	-3.60053	-1.59407	NNCCc1ccccc1
735599-L2	Estropipate	05037PK	144619	16934.4	146700	-2.7462	-1.63	C[C@]12CCC3C(CCc4cc(OS(=O)(=O)O)ccc34)C1CCC2=O
130145-L5	Choline	05041PK	273819	3564.69	278400	-1.05249	-1.69516	C[N+](C)(C)CCO
131067-L3	Dehydrocholic Acid	05036PK	129006	14071.9	131000	-3.62142	-1.73469	CC(CCC(=O)O)[C@H]1CCC2C3C(CC(=O)[C@]12C)[C@@]4(C)CCC(=O)C[C@H]4CC3=O
285663-L2	Ritonavir	05035PK	124394	16178.8	126300	-5.20134	-1.76154	CC(C)[C@H](NC(=O)N(C)Cc1csc(n1)C(C)C)C(=O)N[C@H](C[C@H](O)[C@H](Cc2ccccc2)NC(=O)OCc3cncs3)Cc4ccccc4
131346-L5	Ethyl carbamate	05038PK	151012	13785	153500	-0.857062	-1.81268	CCOC(=O)N
130686-L3	Triacetin	05036PK	129006	14071.9	131100	1.62467	-1.82169	CC(=O)OCC(COC(=O)C)OC(=O)C
131198-L5	Piracetam	05035PK	124394	16178.8	126400	1.45293	-1.85395	NC(=O)CN1CCCC1=O
131167-L3	Betamethasone Valerate	05035PK	124394	16178.8	126400	0.050461	-1.85395	CCCCC(=O)O[C@@]1([C@@H](C)CC2C3CCC4=CC(=O)C=C[C@]4(C)[C@@]3(F)C(O)C[C@]12C)C(=O)CO
285718-L1	Megestrol Acetate	05040PK	140462	13008.8	142900	-2.52689	-1.91246	CC(=O)O[C@@]1(CC[C@H]2[C@@H]3C=C(C)C4=CC(=O)CC[C@]4(C)[C@H]3CC[C@]12C)C(=O)C
955202-L1	Stepronin	05041PK	273819	3564.69	279200	-1.55671	-1.99118	CC(SC(=O)c1cccs1)C(=O)NCC(=O)O
756851-L1	Betamethasone Acetate	05037PK	144619	16934.4	147200	-3.45881	-2.02159	C[C@H]1CC2C3CCC4=CC(=O)C=C[C@]4(C)[C@@]3(F)[C@@H](O)C[C@]2(C)[C@@]1(O)C(=O)COC(=O)C
131373-L4	Nabumetone	05037PK	144619	16934.4	147200	-5.42039	-2.02159	COc1ccc2cc(CCC(=O)C)ccc2c1
756955-L1	Chlorophyllide Cu Complex Na Salt	05038PK	151012	13785	153900	-2.35693	-2.10417	CCC1=C(C)C2=Cc3c(C=C)c(C)c4C=C5C(C)C(CCC(=O)O)C6=[N+]5[Cu]7(N8C(=CC1=[N+]27)C(=C(C(=O)O)C8=C6CC(=O)O)C)n34
735550-L2	Ranolazine, Ranolazine Dihydrochloride	05035PK	124394	16178.8	126700	-0.399349	-2.13117	COc1ccccc1OCC(O)CN2CCN(CC(=O)Nc3c(C)cccc3C)CC2
957970-L1	Pranlukast	05041PK	273819	3564.69	279900	-3.22557	-2.2502	O=C(Nc1cccc2C(=O)C=C(Oc12)c3nn[nH]n3)c4ccc(OCCCCc5ccccc5)cc4
131745-L3	Torasemide	05038PK	151012	13785	154200	-0.327502	-2.32279	CC(C)NC(=O)NS(=O)(=O)c1cnccc1Nc2cccc(C)c2
255008-L4	Riluzole	05035PK	124394	16178.8	127100	-2.71184	-2.50081	Nc1nc2ccc(OC(F)(F)F)cc2s1
130803-L3	Ephedrine (1r,2s) Hydrochloride	05038PK	151012	13785	154600	-0.113024	-2.61427	CNC(C)[C@H](O)c1ccccc1
285943-L1	Chlorprothixene	05040PK	140462	13008.8	143800	0.541882	-2.6186	CN(C)CC\C=C/1\c2ccccc2Sc3ccc(Cl)cc13
131605-L2	Diazinon, Dimpylate	05039PK	124556	13080	127600	-1.56	-2.7304	CCOP(=S)(OCC)Oc1cc(C)nc(n1)C(C)C
129937-L6	Erythromycin	05035PK	124394	16178.8	127500	-0.710831	-2.87044	CC[C@H]1OC(=O)[C@H](C)[C@@H](O[C@H]2C[C@@](C)(OC)[C@@H](O)[C@H](C)O2)[C@H](C)[C@@H](O[C@@H]3O[C@H](C)C[C@@H]([C@H]3O)N(C)C)[C@](C)(O)C[C@@H](C)C(=O)[C@H](C)[C@@H](O)[C@]1(C)O
285632-L3	Nisoldipine	05037PK	144619	16934.4	148300	-1.01097	-2.88309	CO\C(=C/1\C(C(=C(C)N=C1C)C(=O)OCC(C)C)c2ccccc2[N+](=O)[O-])\O
130801-L5	Dyclonine	05035PK	124394	16178.8	127600	-1.19943	-2.96285	CCCCOc1ccc(cc1)C(=O)CCN2CCCCC2
88704-L8	Aminophylline, Theophylline	05035PK	124394	16178.8	127600	-1.27825	-2.96285	CN1C(=O)N(C)c2[nH]cnc2C1=O
255970-L2	Gabapentin	05040PK	140462	13008.8	144300	-0.815987	-3.0109	NCC1(CC(=O)O)CCCCC1
254859-L2	Timolol	05040PK	140462	13008.8	144300	-2.41066	-3.0109	CC(C)(C)NC[C@H](O)COc1nsnc1N2CCOCC2
130713-L5	Naphazoline	05037PK	144619	16934.4	148600	-2.17954	-3.11804	C(C1=NCCN1)c2cccc3ccccc23
735510-L2	Cefadroxil	05035PK	124394	16178.8	127800	-2.9943	-3.14767	CC1=C(N2[C@H](SC1)[C@H](NC(=O)[C@@H](N)c3ccc(O)cc3)C2=O)C(=O)O
131081-L5	Famotidine	05036PK	129006	14071.9	132700	0.899416	-3.21379	NC(=N)Nc1nc(CSCCC(=N)NS(=O)(=O)N)cs1
756790-L1	Estradiol Dipropionate	05036PK	129006	14071.9	132700	-3.91337	-3.21379	CCC(=O)O[C@H]1CCC2C3CCc4cc(OC(=O)CC)ccc4C3CC[C@]12C
285771-L1	Norethisterone	05040PK	140462	13008.8	144600	5.49542	-3.24628	C[C@]12CC[C@H]3[C@@H](CCC4=CC(=O)CC[C@H]34)[C@@H]1CC[C@@]2(O)C#C
131084-L5	Fenbufen	05036PK	129006	14071.9	132800	-0.465713	-3.3008	OC(=O)CCC(=O)c1ccc(cc1)c2ccccc2
735550-L5	Ranolazine, Ranolazine Dihydrochloride	05040PK	140462	13008.8	144700	-0.833639	-3.32474	COc1ccccc1OCC(O)CN2CCN(CC(=O)Nc3c(C)cccc3C)CC2
756829-L1	Tiletamine Hydrochloride	05037PK	144619	16934.4	148900	0.566053	-3.35299	CCNC1(CCCCC1=O)c2cccs2
757054-L1	Meparfylon	05039PK	124556	13080	128300	0.0862952	-3.35834	CCC(C)(O)C#C
285804-L2	Letrozole	05038PK	151012	13785	156100	-4.80733	-3.70735	N#Cc1ccc(cc1)C(c2ccc(cc2)C#N)n3cncn3
131172-L4	Capreomycin Sulfate	05035PK	124394	16178.8	128500	-2.82122	-3.79453	NCCCC(N)CC(=O)NCC1NC(=O)C(CO)NC(=O)C(N)CNC(=O)C(NC(=O)\C(=C/NC(=O)N)\NC1=O)C2CCN=C(N)N2
130732-L7	Oxyquinoline	05036PK	129006	14071.9	133400	-6.23936	-3.82283	Oc1cccc2cccnc12
756857-L1	Acetophenazine Maleate	05038PK	151012	13785	156300	-2.98863	-3.85309	CC(=O)c1ccc2N(CCCN3CCN(CCO)CC3)c4ccccc4Sc2c1
735526-L2	Dactinomycin	05035PK	124394	16178.8	128700	0.202293	-3.97935	CC(C)C1NC(=O)C(NC(=O)C(C(C)C)N(C)C(=O)CN(C)C(=O)C2CCCN2C1=O)C(C)OC(=O)C3=C4Nc5c(OC4=C(C)C(=O)C3=N)c(C)ccc5C(=O)OC(C)C6NC(=O)C(C(C)C)N(C)C(=O)CN(C)C(=O)C7CCCN7C(=O)C(NC6=O)C(C)C
735492-L2	Azaserine	05035PK	124394	16178.8	128700	4.05065	-3.97935	NC(COC(=O)C=[N+]=[N-])C(=O)O
255771-L3	Pantothenic Acid	05035PK	124394	16178.8	128700	-2.81332	-3.97935	CC(C)(CO)[C@@H](O)C(=O)NCCC(=O)O
[truncated: 178 more rows]

## Sheet: Table S1B
Compound ID-LOT	Drug name	20μM Bscore	20μM %inh	SMILES	Class	Delivery		Lead compound
								Only available for veterinary use or external/topical administration
756968-L1	Nitroxoline	23.1802	100.099	Oc1ccc(c2cccnc12)[N+](=O)[O-]	Antibiotic	Oral, IV
130956-L5	Ethylmercurithiosalicylic acid	19.7524	107.382	CC[Hg]Sc1ccccc1C(=O)O	Antiseptic	External/topical
130490-L4	Phenylmercuric Acetate	20.7384	106.946	CC(=O)O[Hg]c1ccccc1	Anti-infective	External/topical
735634-L2	Nadide	15.7071	87.4412	NC(=O)c1ccc[n+](c1)[C@@H]2O[C@H](COP(=O)([O-])OP(=O)(O)OC[C@H]3O[C@H]([C@H](O)[C@@H]3O)n4cnc5c(N)ncnc45)[C@@H](O)[C@H]2O	Enzyme	N/A
130116-L5	Alexidine Hydrochloride	16.5736	78.7757	CCCCC(CC)C\N=C(/N)\N=C(/N)\NCCCCCCN\C(=N\C(=N\CC(CC)CCCC)\N)\N	Anti-infective	External/topical
756913-L1	Evans Blue	10.986	73.9447	Cc1cc(ccc1N=Nc2ccc3c(cc(c(N)c3c2O)S(=O)(=O)O)S(=O)(=O)O)c4ccc(N=Nc5ccc6c(cc(c(N)c6c5O)S(=O)(=O)O)S(=O)(=O)O)c(C)c4	Dye	N/A
131321-L4	Nifenazone	12.4575	70.164	CN1N(C(=O)C(=C1C)NC(=O)c2cccnc2)c3ccccc3	Analgesic, Anti-Inflammatory	Oral
756891-L1	Pyrethrins	13.9667	69.0988	CC(=C[C@@H]1[C@@H](C(=O)O[C@H]2CC(=O)C(=C2)C\C=C/C=C)C1(C)C)C	Antiparasitic	External/topical
129955-L7	Dequadin	13.0402	68.962	Cc1cc(N)c2ccccc2[n+]1CCCCCCCCCC[n+]3c(C)cc(N)c4ccccc34	Antiseptic	External/topical
131130-L5	Ranitidine	14.5529	68.1004	CN\C(=C/[N+](=O)[O-])\NCCSCc1oc(CN(C)C)cc1	Anti-Ulcer, Histamine H2 Antagonist	IM,IV, Oral
756808-L1	Erythrosine Sodium	14.807	66.3658	OC(=O)c1ccccc1C2=C3C=C(I)C(=O)C(=C3Oc4c(I)c(O)c(I)cc24)I	Dye	N/A
285999-L1	Cerivastatin, Cerivastatin Na	13.335	66.0573	COCc1c(nc(C(C)C)c(\C=C\[C@@H](O)C[C@@H](O)CC(=O)O)c1c2ccc(F)cc2)C(C)C	Statin	Oral
130211-L5	Chlorhexidine, Chlorhexidine Dihydrochloride	20.761	63.6083	Clc1ccc(NC(=N)NC(=N)NCCCCCCNC(=N)NC(=N)Nc2ccc(Cl)cc2)cc1	Anti-infective	External/topical
130828-L5	Gentian Violet	9.22276	61.6754	CN(C)c1ccc(cc1)C(=C2C=CC(=[N+](C)C)C=C2)c3ccc(cc3)N(C)C	Anti-infective	External/topical
957976-L1	Demecarium Bromide	11.7857	59.8025	CN(CCCCCCCCCCN(C)C(=O)Oc1ccc(cc1)[N+](C)(C)C)C(=O)Oc2ccc(cc2)[N+](C)(C)C	Parasympathomimetic, Cholinergic	Topical, Ophthalmic
131280-L3	Cetrimonium	10.0181	56.1072	CCCCCCCCCCCCCCCC[N+](C)(C)C	Antiseptic	External/topical
285682-L1	Exemestane	7.82082	47.0465	C[C@]12CC[C@H]3[C@@H](CC(=C)C4=CC(=O)C=C[C@]34C)[C@@H]1CCC2=O	Antineoplastic	Oral
757003-L1	Diminazene	9.37272	45.8629	NC(=N)c1ccc(NN=Nc2ccc(cc2)C(=N)N)cc1	Anti-infective	Animal
957932-L1	Plicamycin	8.18149	45.4087	CO[C@@H]([C@@H]1Cc2cc3cc(O[C@H]4C[C@@H](O[C@H]5C[C@@H](O)[C@H](O)[C@@H](C)O5)[C@H](O)[C@@H](C)O4)c(C)c(O)c3c(O)c2C(=O)[C@H]1O[C@H]6C[C@@H](O[C@H]7C[C@@H](O[C@H]8C[C@](C)(O)[C@H](O)[C@@H](C)O8)[C@@H](O)[C@@H](C)O7)[C@H](O)[C@@H](C)O6)C(=O)[C@@H](O)[C@@H](C)O	Antineoplastic chemotherepeutic	IV
131380-L4	Homidium Bromide	3.74268	44.0957	CC[n+]1c(c2ccccc2)c3cc(N)ccc3c4ccc(N)cc14	Dye (veterinary)	N/A
130848-L6	Hydroxyurea	2.92328	44.0132	NC(=O)NO	Antineoplastic	Oral
735824-L2	Mifepristone	2.27873	43.3751	CC#C[C@]1(O)CCC2C3CCC4=CC(=O)CCC4=C3[C@H](C[C@]12C)c5ccc(cc5)N(C)C	Steroid	Oral
130851-L7	Imipramine	1.82434	42.4383	CN(C)CCCN1c2ccccc2CCc3ccccc13	Tricyclic antidepressant	Oral, IM
130499-L4	Dichlorophene, Dichlorophen	5.33545	41.6468	Oc1ccc(Cl)cc1Cc2cc(Cl)ccc2O	Antimicrobial (veterinary)	Animal
131199-L2	Cefuroxime Sodium	2.50172	41.0869	CO\N=C(\C(=O)NC1C2SCC(=C(N2C1=O)C(=O)O)COC(=O)N)/c3occc3	Antibiotic	IM, IV, Oral
957951-L1	Hydroxystilbamidine Isethionate	7.83378	40.9684	NC(=N)c1ccc(\C=C\c2ccc(cc2O)C(=N)N)cc1	Dye	N/A
957587-L1	Atorvastatin	6.67951	40.2654	CC(C)c1c(C(=O)Nc2ccccc2)c(c3ccccc3)c(c4ccc(F)cc4)n1CC[C@@H](O)C[C@@H](O)CC(=O)O	Antilipemic	Oral
130651-L8	Pentamidine isethionate	15.212	34.7395	NC(=N)c1ccc(OCCCCCOc2ccc(cc2)C(=N)N)cc1	Antimicrobial	IV, IM, inhalation
130652-L4	Acriflavinium Hydrochloride	20.4007	33.0082	C[n+]1c2cc(N)ccc2cc3ccc(N)cc13	Topical antiseptic	External/topical
756741-L1	Vorinostat	6.71	22	ONC(=O)CCCCCCC(=O)Nc1ccccc1	Cancer chemotherepeutic	Oral

## Sheet: Table S1C
Table S1C	Initial Drug Screen		Secondary screening dose response				Outside of desirable hit range
Drug name	20μM B-score	20μM screen % inhibition	B. mandrillaris IC50	HFF1 IC50	H4 IC50
Nitroxoline	23.1802	100.099	11	>30	7
Pentamidine isethionate	15.212	34.7395	11	>30	8
Vorinostat	6.71	22	22	9	0.7
Cerivastatin, Cerivastatin Na	13.335	66.0573	9	0.06	0.2
Nifenazone	12.4575	70.164	>30	>30	>30
Ranitidine	14.5529	68.1004	>30	>30	>30
Exemestane	7.82082	47.0465	>30	>30	>30
Mifepristone	2.27873	43.3751	>30	>30	>30
Imipramine	1.82434	42.4383	>30	>30	>30
Atorvastatin	6.67951	40.2654	>30	>30	>30
Plicamycin	8.18149	45.4087	>30	0.06	0.06
